# Supplementary material for: Analysis of lineage-specific Alu subfamilies in the genome of the olive baboon, Papio anubis
Source: Mob DNA. 2018 Mar 19;9:10. doi: 10.1186/s13100-018-0115-6 (PMC5858127; doi:10.1186/s13100-018-0115-6)
Supplement: Supplementary file 1 — An excel file containing different worksheets for DNA samples and PCR format, PCR primers and genomic locations of amplified insertions, subfamily counts, and genotype data with allele frequency for each locus. (XLSX 78 kb) [file 13100_2018_115_MOESM1_ESM.xlsx]

## Sheet: DNA Panel
	1	2
A	TLE	HeLa
B	27861: Ref	L142 P. anubis
C	LIV5 P. anubis	28697 P. ursinus
D	28755 P. ursinus	28547 P. papio
E	30388 P. papio	34474 P. kindae
F	34472 P. kindae	16066 P. cynocephalus
G	16098 P. cynocephalus	97124 P. hamadryas
H	TD871167 T. gelada	KB 10538 T. gelada
#	Species	Common name	Origin	ID
1	TLE	Negative control	n/a	n/a
2	Homo sapiens	Human	ATCC	HeLa CCL-2
3	Papio anubis	Reference Olive baboon	Jeff Rogers	27861
4	Papio anubis	Olive baboon	Jeff Rogers	L142
5	Papio anubis	Olive baboon	Jeff Rogers	LIV5
6	Papio ursinus	Chacma baboon	Jeff Rogers	28697
7	Papio ursinus	Chacma baboon	Jeff Rogers	28755
8	Papio papio	Guinea baboon	Jeff Rogers	28547
9	Papio papio	Guinea baboon	Jeff Rogers	30388
10	Papio kindae	Kinda baboon	Jeff Rogers	34474
11	Papio kindae	Kinda baboon	Jeff Rogers	34472
12	Papio cynocephalus	Yellow Baboon	Jeff Rogers	16066
13	Papio cynocephalus	Yellow Baboon	Jeff Rogers	16098
14	Papio hamadryas	Ethiopian-wild hamadryas	Jeff Rogers	97124
15	Theropithecus gelada	Gelada Baboon	T. Disotell	TD871167
16	Theropithecus gelada	Gelada Baboon	SDFZ	KB10538

## Sheet: PCR Primer Information
Cells are colored based on their respective cluster in Figure 1 of the manuscript
Primer #	Forward Name	Forward Primer	Reverse Name	Reverse Primer	PapAnu2 Location	Subfamily #	%Divergence
0	baboonsf_0F_16_7058873	CAAAGGgGAGAGCACAGAGG	baboonsf_0R_16_7058873	AGGTTCTGTAGCTCCACAGG	chr16:7058873-7059873	1	0.4
1	baboonsf_1F_12_14203085	TTgTGcAAGTCTTAGCAATGG	baboonsf_1R_12_14203085	CTAAAACAGACCCCAcGTGTC	chr12:14203085-14204085	2	0.7
2	baboonsf_2F_16_44715151	CCCCATCAGCTCTACCCAAC	baboonsf_2R_16_44715151	ATGTAGTGcGGTGTGAAGGC	chr16:44715151-44716151	2	0.3
3	baboonsf_3F_3_168089568	TCCACACCAGGGACATTCTG	baboonsf_3R_3_168089568	TGAcTTGATTTTGCCCCATTTAC	chr3:168089568-168090568	2	0.3
4	baboonsf_4F_6_170108211	AGAcAcGGTGGCAAGGTAG	baboonsf_4R_6_170108211	GCAAAGATACTGTGGGAGCC	chr6:170108211-170109211	3	0
bsf1-0	BaboonOrder1_0F_12_62564043	TTCCACCCCtATCCCTCTTG	BaboonOrder1_0R_12_62564043	CTACTGACgTgGAAAGATGGC	chr12:62564043-62565043	4	0.7
bsf1-1	BaboonOrder1_1F_13_83676669	AGTTATTACCAACAGTGCTGCC	BaboonOrder1_1R_13_83676669	CCTGTATTGCAAATGGGAGGG	chr13:83676669-83677669	4	0.3
bsf1-2	BaboonOrder1_2F_4_21043761	TCAACAAGGTAAGAgAGCGC	BaboonOrder1_2R_4_21043761	ATCATCTAGCTTGCACGTGG	chr4:21043761-21044761	4	0.7
bsf1-3	BaboonOrder1_3F_16_1207465	AAcTGATCTGtCCACCTCGG	BaboonOrder1_3R_16_1207465	gTCTGGCCTTACTGAGTCAC	chr16:1207465-1208465	6	0.7
bsf1-4	BaboonOrder1_4F_5_30278965	TGTGTGTTGGGAGGAGGTAC	BaboonOrder1_4R_5_30278965	GCTCTTTTCTAcTcGCCTGC	chr5:30278965-30279965	6	1.4
bsf1-5	BaboonOrder1_5F_1_24863297	CCCTCTCTGATCCCGTTTCC	BaboonOrder1_5R_1_24863297	GTGGCTCAGGGGtATGGTC	chr1:24863297-24864297	6	1.1
bsf1-6	BaboonOrder1_6F_11_108269288	AATTCTGCTGCTGAAAGTGTG	BaboonOrder1_6R_11_108269288	CGTAATCTCGGCcCACTG	chr11:108269288-108270288	7	0
bsf1-7	BaboonOrder1_7F_13_121416372	GAGAATCGCGTCAACCCATG	BaboonOrder1_7R_13_121416372	TGaCTAAAGACTGCACTCCAAC	chr13:121416372-121417372	7	0.3
bsf1-8	BaboonOrder1_8F_7_36101819	cCAAATCACAGGAAAGCAATGG	BaboonOrder1_8R_7_36101819	TCATCAAGAGCCAAgGGAAAC	chr7:36101819-36102819	7	0.3
bsf1-9	BaboonOrder1_9F_8_25411294	AAAATATGGTCCCTgGCCTC	BaboonOrder1_9R_8_25411294	AGAGCTATgTCCACAGCCC	chr8:25411294-25412294	7	0.7
bsf1-10	BaboonOrder1_10F_1_210736347	CCTTGGGCgAGTCACCTC	BaboonOrder1_10R_1_210736347	ACTCAGCTGCATTTACTTGTTAG	chr1:210736347-210737347	8	1.4
bsf1-11	BaboonOrder1_11F_18_33518275	TTCAAACTCCgGGCCTCAAG	BaboonOrder1_11R_18_33518275	TTCAAGCTgTCACcGTCCTG	chr18:33518275-33519275	8	1.4
bsf1-12	BaboonOrder1_12F_9_104367623	GTTGGAtGGTTTAAATCAGGCTG	BaboonOrder1_12R_9_104367623	GGCACCATGGAGATGCAATAG	chr9:104367623-104368623	8	0.7
bsf1-13	BaboonOrder1_13F_2_39878405	GAAGCTCCAGATCCCATTTCC	BaboonOrder1_13R_2_39878405	GAATATCTTGATGCcAGCACAG	chr2:39878405-39879405	9	0.7
bsf1-14	BaboonOrder1_14F_13_53654240	CcTAATGTTACCAGGCACCC	BaboonOrder1_14R_13_53654240	ACTCCCTCCGACACCTTATG	chr13:53654240-53655240	9	0.3
bsf1-15	BaboonOrder1_15F_15_81888718	cGGCCATCtAGATACTGAAGAC	BaboonOrder1_15R_15_81888718	TGAGAaGAGACAAGAGGATCCTG	chr15:81888718-81889718	9	0.3
bsf1-16	BaboonOrder1_16F_3_5854087	TCAGCATGTCAGAGTCTCATG	BaboonOrder1_16R_3_5854087	ATGAGAACtCCAAGGCCCTC	chr3:5854087-5855087	10	0.7
bsf1-17	BaboonOrder1_17F_5_117112747	TCCTTTGGAGAATCAGCATGC	BaboonOrder1_17R_5_117112747	cGTTTGGCTACTCTgTCATCC	chr5:117112747-117113747	10	0.7
bsf1-18	BaboonOrder1_18F_1_13357603	AGTAGgGATGGGGTTTTGCC	BaboonOrder1_18R_1_13357603	GGCGGTGAATAtGTCCTTCTC	chr1:13357603-13358603	11	0.7
bsf1-19	BaboonOrder1_19F_4_46294939	TgTAGTAACCGTGAGCTGGC	BaboonOrder1_19R_4_46294939	TCCACTGCTaGTCtTCTTATCTG	chr4:46294939-46295939	11	0
bsf1-20	BaboonOrder1_20F_8_97470325	cGCAGGCTCCATGTCTTAAG	BaboonOrder1_20R_8_97470325	AATAACTGAAGTAGGAGGCTGG	chr8:97470325-97471325	12	1.1
bsf1-21	BaboonOrder1_21F_1_83794329	TGaATCCAGGTGACCATGGG	BaboonOrder1_21R_1_83794329	GCTTCCAGAGTAACAAGTTTGAG	chr1:83794329-83795329	12	0.7
bsf1-22	BaboonOrder1_22F_7_145720200	ACAAGATGcACAAAGGCTGG	BaboonOrder1_22R_7_145720200	TTCTCgTTGCCCAGTCTACC	chr7:145720200-145721200	12	1.8
bsf1-23	BaboonOrder1_23F_3_57559586	CTCTGCTGCATGAGGGAAC	BaboonOrder1_23R_3_57559586	AGCAGTTTAAGAGCcGAGATG	chr3:57559586-57560586	13	1.8
bsf1-24	BaboonOrder1_24F_18_37201742	GGAAGGGTGGTGAAAGGGG	BaboonOrder1_24R_18_37201742	TCCTtACTTTTCCCTCTTTGGC	chr18:37201742-37202742	14	1.1
bsf1-25	BaboonOrder1_25F_14_56907987	CTTGATTcACCCgTCTCAGC	BaboonOrder1_25R_14_56907987	ACTTTGGTGGTGAGAAGAGG	chr14:56907987-56908987	14	0.8
bsf1-26	BaboonOrder1_26F_16_51202639	CACTGCATCcTCAaCTTCCC	BaboonOrder1_26R_16_51202639	TcACAGACCAAGGTAGGAGG	chr16:51202639-51203639	15	0
bsf1-27	BaboonOrder1_27F_2_108263228	CTGGTGCAGTGCTgTATAAAC	BaboonOrder1_27R_2_108263228	AGGGCTACTTTCAACATGGC	chr2:108263228-108264228	15	0
bsf1-28	BaboonOrder1_28F_11_86249799	GGTGGCCCTCTtTAtTCGTG	BaboonOrder1_28R_11_86249799	TCTCCAAGCTCATCAAGTTGC	chr11:86249799-86250799	16	1.8
bsf1-29	BaboonOrder1_29F_9_3526564	TGCGTGTGATGAATGGAGAG	BaboonOrder1_29R_9_3526564	TCCTCTTTTGATGAAAcGAGCC	chr9:3526564-3527564	16	0.7
bsf1-30	BaboonOrder1_30F_4_94292603	GCTTCAAAAGGTCAGGTGTCC	BaboonOrder1_30R_4_94292603	CAGCAGTATTTTAGTcGTTCACC	chr4:94292603-94293603	16	1.3
bsf1-31	BaboonOrder1_31F_15_86275424	TCTCTTCAACAGGTgCCCTC	BaboonOrder1_31R_15_86275424	CTTTCCACTcGGcCATGATG	chr15:86275424-86276424	16	1.9
bsf1-32	BaboonOrder1_32F_12_92877165	GTTTtGCTCTTGATGCCCAG	BaboonOrder1_32R_12_92877165	TAGACTTCTGGGGCCGGG	chr12:92877165-92878165	17	1.1
bsf1-33	BaboonOrder1_33F_16_30211733	TTCATCCAGTTTGTTGCATGG	BaboonOrder1_33R_16_30211733	GATGGGATTTTGCcATGTTGC	chr16:30211733-30212733	17	0.7
bsf1-34	BaboonOrder1_34F_1_37319646	AGTAGCAGATGACATTGATCCTG	BaboonOrder1_34R_1_37319646	TCATTGGCtGACTCCTAAACTG	chr1:37319646-37320646	17	1.4
bsf1-35	BaboonOrder1_35F_5_152948597	AGAAAAGCAGCTCAAATTACGAG	BaboonOrder1_35R_5_152948597	AGGGAGACAATAtTGcGAAAGG	chr5:152948597-152949597	18	0.4
bsf1-36	BaboonOrder1_36F_13_28324030	CTcGGCAAGGTTATAGCCAC	BaboonOrder1_36R_13_28324030	GCATTTTCCTAAGGGTTGCAC	chr13:28324030-28325030	19	1.8
bsf1-37	BaboonOrder1_37F_2_4861213	GGAGAAGGGTTATTGcTGGAG	BaboonOrder1_37R_2_4861213	GCATTGGAGTCTGCAAATGTC	chr2:4861213-4862213	19	1.9
bsf1-38	BaboonOrder1_38F_5_67518778	ATGACTATcGGGTGCTGGAG	BaboonOrder1_38R_5_67518778	ATGGGACTTTcAAATtCTATGGC	chr5:67518778-67519778	19	0
bsf1-39	BaboonOrder1_39F_8_97800223	CCCGGCCTCTTCCTTTTATAATG	BaboonOrder1_39R_8_97800223	GCTAGAGGGCTTGAAATGCC	chr8:97800223-97801223	19	1.1
bsf1-40	BaboonOrder1_40F_11_79648546	ACTCCCTTCAAGCCAAGACC	BaboonOrder1_40R_11_79648546	AGCCCaATTTGTGAGCACTG	chr11:79648546-79649546	21	0
bsf1-41	BaboonOrder1_41F_13_88644478	aCTCaCCACCATGCCCAG	BaboonOrder1_41R_13_88644478	TgTGGtTGCACATCACAGC	chr13:88644478-88645478	21	0
bsf1-42	BaboonOrder1_42F_12_83735456	GTtGTGCATGCCTGTAGTCC	BaboonOrder1_42R_12_83735456	TGACAGgACTCCAAAGCCAG	chr12:83735456-83736456	22	0
bsf1-43	BaboonOrder1_43F_3_159971303	GATGAAGTCTTAGCTCTCTGACC	BaboonOrder1_43R_3_159971303	AGGTGTAAAAGTtCAGCTAGCC	chr3:159971303-159972303	22	0.7
bsf1-44	BaboonOrder1_44F_9_4198139	GTCTGTACTCTcATCGGCAC	BaboonOrder1_44R_9_4198139	CCCTTCAGcTCgTTTCTTGG	chr9:4198139-4199139	23	0.7
bsf1-45	BaboonOrder1_45F_16_64700714	CCCACTCCCTAGGTCACAAG	BaboonOrder1_45R_16_64700714	AGTTTGgGAAGTGACAGTGG	chr16:64700714-64701714	25	1.1
bsf1-46	BaboonOrder1_46F_2_138574910	GCAcAGTGAAAGCATGAGAAC	BaboonOrder1_46R_2_138574910	TCAgTGGAGCCCTCTTAAGC	chr2:138574910-138575910	25	1.1
bsf1-47	BaboonOrder1_47F_7_156355743	CCTTGACCACATTCACGCTG	BaboonOrder1_47R_7_156355743	TGTGAGGATAGATGGCTGCC	chr7:156355743-156356743	25	0.4
bsf1-48	BaboonOrder1_48F_4_156268507	GTGtGTGTGCAGCTCTCATC	BaboonOrder1_48R_4_156268507	ATGTGGGCAAGGTTACATGG	chr4:156268507-156269507	26	1.4
bsf1-49	BaboonOrder1_49F_13_57771434	CCTTTGATGTTTGCTGTCCC	BaboonOrder1_49R_13_57771434	GGCCCTTTaGTTGGTTCAGG	chr13:57771434-57772434	27	0.7
bsf1-50	BaboonOrder1_50F_6_49286770	TCCTGgATTGCAGGCTAAGG	BaboonOrder1_50R_6_49286770	gTACATGAGGcCAAGACAGC	chr6:49286770-49287770	27	0.3
bsf1-51	BaboonOrder1_51F_2_10916409	TGTGTTTGTGCTtATGTGTGC	BaboonOrder1_51R_2_10916409	TCCTTTTATTGCCATCTGATCCC	chr2:10916409-10917409	27	0.7
bsf1-52	BaboonOrder1_52F_14_19242085	CATTTTAGTTgCCCCTCCCC	BaboonOrder1_52R_14_19242085	TTTTGGTTTGGGTGCAGCAG	chr14:19242085-19243085	27	0.4
bsf1-53	BaboonOrder1_53F_15_78518048	TCTTCTGGATCcTCTAAGCCTG	BaboonOrder1_53R_15_78518048	ACAATTGaTTCTCTTCCCTGCC	chr15:78518048-78519048	28	1.4
bsf1-54	BaboonOrder1_54F_2_179322999	CACAaGGCTTTATCAGTGATGC	BaboonOrder1_54R_2_179322999	AATAACCCTGtTGCaTCCATTTC	chr2:179322999-179323999	28	1.8
bsf1-55	BaboonOrder1_55F_7_56631499	TTGAGCCACACCAAGACATG	BaboonOrder1_55R_7_56631499	TGTGGAGTTTGTCTATGAGCAG	chr7:56631499-56632499	28	0.8
bsf1-56	BaboonOrder1_56F_14_64797663	CATTGTAGGaCCtTGGGCTG	BaboonOrder1_56R_14_64797663	GACCTGGATCTgAACCCCTC	chr14:64797663-64798663	29	1.1
bsf1-57	BaboonOrder1_57F_1_158273942	GCCACCaCAACCAGCCTAC	BaboonOrder1_57R_1_158273942	CAAAGAgAGCACCCACAACC	chr1:158273942-158274942	29	1.1
bsf1-58	BaboonOrder1_58F_3_136708437	GAAACCAAgTCAACCCAGCC	BaboonOrder1_58R_3_136708437	GTGGTTATtGGGAAAACAGTGG	chr3:136708437-136709437	29	0.4
bsf1-59	BaboonOrder1_59F_12_89353525	CTCTGCTTCTcTGGGTTTGAC	BaboonOrder1_59R_12_89353525	CAcGGTAAGTaCTTTGAGTGGTC	chr12:89353525-89354525	31	1.4
bsf1-60	BaboonOrder1_60F_14_101365013	TgCCCTTCCAATTCTTACACC	BaboonOrder1_60R_14_101365013	CCAACTAATGTGTGGTTCAGC	chr14:101365013-101366013	31	1.8
bsf1-61	BaboonOrder1_61F_17_1041101	TACAGTGGCACCATCAAAGC	BaboonOrder1_61R_17_1041101	TTgTGAgAATGGGGCCAGG	chr17:1041101-1042101	31	1.8
bsf1-62	BaboonOrder1_62F_3_171385163	CAGGGAGAAATTGACAAATGCAC	BaboonOrder1_62R_3_171385163	GAGACTGCTTTGTGGCCAAG	chr3:171385163-171386163	32	1.4
bsf1-63	BaboonOrder1_63F_4_6606604	TtTTGTTGGGCAGGCATTTG	BaboonOrder1_63R_4_6606604	AGAGTTGGCTGTTGTTGCTC	chr4:6606604-6607604	32	1.4
bsf2-0	baboonsfOrder2_0F_11_87368915	ACAACATGCCACAAATCACTG	baboonsfOrder2_0R_11_87368915	CACACAACAGGGGCTTGTAG	chr11:87368915-87369915	33	0
bsf2-1	baboonsfOrder2_1F_4_144885392	AAGTCAGGGAAGTGGCAATG	baboonsfOrder2_1R_4_144885392	GCAAGACACCaGGTTAAAGGG	chr4:144885392-144886392	33	0.7
bsf2-2	baboonsfOrder2_2F_5_131972052	TGTCAGATgTTGTCCCTTTGG	baboonsfOrder2_2R_5_131972052	TGTGTCACaGGTCATGATCC	chr5:131972052-131973052	33	1.8
bsf2-3	baboonsfOrder2_3F_12_40424102	TGTGTGAGTTTTCTTGCCCTC	baboonsfOrder2_3R_12_40424102	AATAGTTgGGGTGCAAATGTG	chr12:40424102-40425102	34	0.4
bsf2-4	baboonsfOrder2_4F_2_94488308	TCCtCAGaACTATGGCTGGTG	baboonsfOrder2_4R_2_94488308	TGTTTTCcAGAGtCCCAAACC	chr2:94488308-94489308	34	0.4
bsf2-5	baboonsfOrder2_5F_6_168682885	GCAaCAAACACATCAAGAGCC	baboonsfOrder2_5R_6_168682885	CAtGGCAGAGGAGGTGAGAG	chr6:168682885-168683885	34	0.8
bsf2-6	baboonsfOrder2_6F_9_70016008	AGATGCTGGATGAGGGAATAAC	baboonsfOrder2_6R_9_70016008	TAACCTGCATCCTTTCCCTG	chr9:70016008-70017008	35	0.7
bsf2-7	baboonsfOrder2_7F_7_17607855	ACAGCTTAcACAGAACTGCC	baboonsfOrder2_7R_7_17607855	GAGCCCAGAAGTTCAAGACC	chr7:17607855-17608855	35	1.4
bsf2-8	baboonsfOrder2_8F_14_9737808	GGCCTGAGAGTCAAGAGAGC	baboonsfOrder2_8R_14_9737808	TTCCTCATGCCCTGCCAG	chr14:9737808-9738808	35	1.1
bsf2-9	baboonsfOrder2_9F_1_17127418	CCAGACATCTTTCAaTGCATGC	baboonsfOrder2_9R_1_17127418	AAGACAGGCCAGGCGAGG	chr1:17127418-17128418	36	1.4
bsf2-10	baboonsfOrder2_10F_14_23985560	TGTGCCATCTCAGTTTTGGC	baboonsfOrder2_10R_14_23985560	CTTgCTAGCTgTCTCTTTCCAG	chr14:23985560-23986560	36	0.7
bsf2-11	baboonsfOrder2_11F_8_99755752	TTCTGGGTTCTGATGGTTCC	baboonsfOrder2_11R_8_99755752	TGATTACTaGAATGGCCCCTCC	chr8:99755752-99756752	37	1.1
bsf2-12	baboonsfOrder2_12F_1_27519748	AGCTGGCTtTCCTTGTGTTG	baboonsfOrder2_12R_1_27519748	TGCCTACAgTGAAAGTTTGAGAG	chr1:27519748-27520748	37	0.4
bsf2-13	baboonsfOrder2_13F_15_48243423	AAAgAGCCAAGCGaGTGATG	baboonsfOrder2_13R_15_48243423	AgAGGAGGACAGGTTCTTGC	chr15:48243423-48244423	38	1.9
bsf2-14	baboonsfOrder2_14F_1_216052966	GGGCTTCATAGGATCTTGCAC	baboonsfOrder2_14R_1_216052966	GACCAAACAAGAAcCGCCTG	chr1:216052966-216053966	38	0
bsf2-15	baboonsfOrder2_15F_2_47773986	TGCCCACCCAGAATTTGATAC	baboonsfOrder2_15R_2_47773986	AGAAGCATAATGTTAgGACCCAC	chr2:47773986-47774986	38	0
bsf2-16	baboonsfOrder2_16F_18_54593650	TGGCAGAGGgAaGGAGAGAG	baboonsfOrder2_16R_18_54593650	AAcCAcTCACACCATCCTCC	chr18:54593650-54594650	39	1.8
bsf2-17	baboonsfOrder2_17F_5_118656979	CCAAGCGATCTTCCAGCATC	baboonsfOrder2_17R_5_118656979	cGCAGaAGAATCCAGCCTG	chr5:118656979-118657979	39	1.4
bsf2-18	baboonsfOrder2_18F_6_64863432	TGTTAATGTATCGTCCcGTGTG	baboonsfOrder2_18R_6_64863432	GACAACTCTGCTGGCTTTATAAG	chr6:64863432-64864432	39	0.7
bsf2-19	baboonsfOrder2_19F_19_7730162	TTCTGGGCTCTGGGTCAAC	baboonsfOrder2_19R_19_7730162	GCAGGAGGATCACTTaAGACC	chr19:7730162-7731162	39	0.7
bsf2-20	baboonsfOrder2_20F_11_43936547	CACAGAtCACCTACCACATGC	baboonsfOrder2_20R_11_43936547	CCCCTAGCTATGCAAAGAAGG	chr11:43936547-43937547	41	1.8
bsf2-21	baboonsfOrder2_21F_17_11312710	AGCCGATTACCTGTGTACCC	baboonsfOrder2_21R_17_11312710	TCAGGTTTTAGCTTTCcCATGC	chr17:11312710-11313710	41	1.8
bsf2-22	baboonsfOrder2_22F_19_47995916	GTCCCCACTATTCAGGAGGC	baboonsfOrder2_22R_19_47995916	ACCGAAGaCTgTGTATTTCCC	chr19:47995916-47996916	41	0.3
bsf2-23	baboonsfOrder2_23F_2_166399115	GGCaTCCTTCTTCTCACCCC	baboonsfOrder2_23R_2_166399115	GACAGTGAGTGGCCTATCTG	chr2:166399115-166400115	42	0.8
bsf2-24	baboonsfOrder2_24F_2_69735498	AATGATGGAGCCAGGCAAAC	baboonsfOrder2_24R_2_69735498	GcATCTGTAAAcTGAGAGGATTG	chr2:69735498-69736498	42	0
bsf2-25	baboonsfOrder2_25F_3_147180937	GCATGCCATCAGAATTGCAC	baboonsfOrder2_25R_3_147180937	CCCCTTTGTACgTATCTGCC	chr3:147180937-147181937	42	1.1
bsf2-26	baboonsfOrder2_26F_11_100590439	GCATCATCAGTTTTGcCATCC	baboonsfOrder2_26R_11_100590439	ACAACCTTAcGAGCACCTAC	chr11:100590439-100591439	43	1.8
bsf2-27	baboonsfOrder2_27F_14_81600657	AGTGAGCTGCTaGTTGTATCAG	baboonsfOrder2_27R_14_81600657	CcGTAcCAAAGACAGGATCC	chr14:81600657-81601657	43	1.8
bsf2-28	baboonsfOrder2_28F_17_78851574	TTtGTTTTCATTGTCcAGGTGG	baboonsfOrder2_28R_17_78851574	TGACTTCACTTGGTAGCATCTTC	chr17:78851574-78852574	43	1.1
bsf2-29	baboonsfOrder2_29F_5_109539472	tCAAACTCCTGGGCTCAAGG	baboonsfOrder2_29R_5_109539472	ATTTGGGCACgATCTTATTTCC	chr5:109539472-109540472	45	1.1
bsf2-30	baboonsfOrder2_30F_7_58409192	GCAAATTTGGTCTGgAGGATC	baboonsfOrder2_30R_7_58409192	AGTGGCAAGCTtTCtCACAC	chr7:58409192-58410192	45	1.1
bsf2-31	baboonsfOrder2_31F_14_62736962	TCAGTTCTTCAGACATGGTTTCC	baboonsfOrder2_31R_14_62736962	CCgCAGCTAAGGAAGAACTC	chr14:62736962-62737962	46	1.1
bsf2-32	baboonsfOrder2_32F_17_73532871	GTaAgGGCAGGCATTTCTAGG	baboonsfOrder2_32R_17_73532871	ACCAGGAACgCAGCTCTAC	chr17:73532871-73533871	46	0.7
bsf2-33	baboonsfOrder2_33F_5_123838728	TGTTGTCCCTAGCCAATACTTG	baboonsfOrder2_33R_5_123838728	AAAGCAGAGCCTTGTCCTC	chr5:123838728-123839728	46	0.3
bsf2-34	baboonsfOrder2_34F_8_131655029	CAAATGTTGCCTGTTCTtACTCC	baboonsfOrder2_34R_8_131655029	cTGGGGTATCTGTCACTTTAAGC	chr8:131655029-131656029	48	1.1
bsf2-35	baboonsfOrder2_35F_18_9700679	GAAACCAgGGAGAGCTAACAAG	baboonsfOrder2_35R_18_9700679	tGCTCATCTCAGTcATTCAGC	chr18:9700679-9701679	49	1.1
bsf2-36	baboonsfOrder2_36F_7_156182891	GCAGgCAGTAAAAgAGAATGG	baboonsfOrder2_36R_7_156182891	GGGTTGGGGATGTTaATGGG	chr7:156182891-156183891	49	1.4
bsf2-37	baboonsfOrder2_37F_18_33988498	TCTGACCgTCCATTTAGTTAAGG	baboonsfOrder2_37R_18_33988498	TTTGTGtTGCTGGGTATGCC	chr18:33988498-33989498	50	1.8
bsf2-38	baboonsfOrder2_38F_5_7107756	CTTCCTGAGTCCAcGTCCC	baboonsfOrder2_38R_5_7107756	CTCATGATGATGTGTGTGACTAC	chr5:7107756-7108756	50	1.8
bsf2-39	baboonsfOrder2_39F_9_102476672	TGTCATTGCTCCTGTCCCTC	baboonsfOrder2_39R_9_102476672	gCTTCgGTTTTCTCTGCAAAG	chr9:102476672-102477672	50	0.7
bsf2-40	baboonsfOrder2_40F_3_101067648	TGGGTCTGCTTTATATCCATGTC	baboonsfOrder2_40R_3_101067648	GCACCTGACTCAAGATTCTGTAC	chr3:101067648-101068648	50	1.4
bsf2-41	baboonsfOrder2_41F_14_18780766	CCTGGAAGGTGGCGACTG	baboonsfOrder2_41R_14_18780766	AAGAAGGGAGGCTTGCTTG	chr14:18780766-18781766	51	1.8
bsf2-42	baboonsfOrder2_42F_9_102616390	ACCCTTAAATTGAGTATGGCTGC	baboonsfOrder2_42R_9_102616390	AGGAaTGTGTGGTCTCAAGG	chr9:102616390-102617390	51	1.1
bsf2-43	baboonsfOrder2_43F_11_25503944	AGAATTGGAAAGAACTCTACCGG	baboonsfOrder2_43R_11_25503944	AAACCACgTGACACATCTGC	chr11:25503944-25504944	52	1.1
bsf2-44	baboonsfOrder2_44F_15_32049583	CCAACAcGGTcGTTATATTTGC	baboonsfOrder2_44R_15_32049583	TTCaCACCAACAAAcCAAAGG	chr15:32049583-32050583	52	1.4
bsf2-45	baboonsfOrder2_45F_12_55141557	TTGGTGTCAACTGCAGAAGG	baboonsfOrder2_45R_12_55141557	TGAAATGtATCTTGGGgCATTCC	chr12:55141557-55142557	53	1.9
bsf2-46	baboonsfOrder2_46F_17_62534325	TCTGGTTTGACTTGTTCCCC	baboonsfOrder2_46R_17_62534325	ACCCATTCTTtAGTGCTGCC	chr17:62534325-62535325	53	1.8
bsf2-47	baboonsfOrder2_47F_8_30744805	ACCATTGGAGTAGgGAGAAAAG	baboonsfOrder2_47R_8_30744805	TCACTCACTGCTAGTCAATCAC	chr8:30744805-30745805	53	1.9
bsf2-48	baboonsfOrder2_48F_13_5498801	CATTGGGTCAcTCTGCACAC	baboonsfOrder2_48R_13_5498801	ACCAATAACCATTCAGTTTCACC	chr13:5498801-5499801	54	1.1
bsf2-49	baboonsfOrder2_49F_16_37018788	TCTCCCtTTCCATTGtTTGCC	baboonsfOrder2_49R_16_37018788	TGCAAcATGGTCAAGAAGGG	chr16:37018788-37019788	54	1.8
bsf2-50	baboonsfOrder2_50F_17_40614150	CTgTGTTTGAGTGtCTTGTGC	baboonsfOrder2_50R_17_40614150	ACAGTTACCCTCAAACACTGC	chr17:40614150-40615150	54	1.8
bsf2-51	baboonsfOrder2_51F_2_31016858	CTGCCTCCTGTTTTCTCCTC	baboonsfOrder2_51R_2_31016858	AGAAGTTaAGACAcTGGGATGAG	chr2:31016858-31017858	55	1.8
bsf2-52	baboonsfOrder2_52F_8_139268604	TACTGCTGTGTCCTgTCTCC	baboonsfOrder2_52R_8_139268604	ACATTCTCAAAATcAcGAGCAG	chr8:139268604-139269604	55	1.4
bsf2-53	baboonsfOrder2_53F_2_47748881	TCcTCCTACCTCgGCCTC	baboonsfOrder2_53R_2_47748881	TCTGGATcGGACcTATGGAAG	chr2:47748881-47749881	55	1.4
bsf2-54	baboonsfOrder2_54F_3_172531674	GTcCcGGAGAAGAGTGGAAG	baboonsfOrder2_54R_3_172531674	TCTTTCACTGCCCACATTTTG	chr3:172531674-172532674	56	1.8
bsf2-55	baboonsfOrder2_55F_3_176299254	TGGTGCATGCCTGTAATCAC	baboonsfOrder2_55R_3_176299254	AGTAGAATGAtGGGGCGAGG	chr3:176299254-176300254	56	1.1
bsf2-56	baboonsfOrder2_56F_15_33213398	CCTCATCAGCCATTTTCTTGTTC	baboonsfOrder2_56R_15_33213398	AGCATGTCATAGTgGAATGGAG	chr15:33213398-33214398	56	1.8
bsf2-57	baboonsfOrder2_57F_17_15784350	TCAAGCAATCCtCCCACCTG	baboonsfOrder2_57R_17_15784350	GCCCTGCCTAATTAAGAACTAGC	chr17:15784350-15785350	57	1.8
bsf2-58	baboonsfOrder2_58F_1_108149950	AGTTTcGACCTGGTGTTACAAC	baboonsfOrder2_58R_1_108149950	AGACCCACAGCTTgAAACTTTAG	chr1:108149950-108150950	57	0.7
bsf2-59	baboonsfOrder2_59F_15_104148550	CCTTCCAGCTCCTTAACAGTG	baboonsfOrder2_59R_15_104148550	ATtCCTGGTATGAAAGAGGATCC	chr15:104148550-104149550	58	1.8
bsf2-60	baboonsfOrder2_60F_11_80327957	GCTTcAGACCTCAGCATCAC	baboonsfOrder2_60R_11_80327957	TCATGAGCTGAGTTCTGTGAG	chr11:80327957-80328957	58	1.8
bsf2-61	baboonsfOrder2_61F_4_15675150	ACATCAAGGTGCTCAGGAAATG	baboonsfOrder2_61R_4_15675150	AGTTTCATGCTGACTtAGACCAG	chr4:15675150-15676150	58	1.1
bsf2-62	baboonsfOrder2_62F_1_36241391	CGTTGCAGTGTTTCCATCAAG	baboonsfOrder2_62R_1_36241391	TGAGCTAgAAACAAAACTGGTGG	chr1:36241391-36242391	59	1.4
bsf2-63	baboonsfOrder2_63F_3_8407462	TTGATCATGACCTGCCAACC	baboonsfOrder2_63R_3_8407462	GGGATAGAGAATGTGCAGTGAG	chr3:8407462-8408462	59	0.3
bsf3-0	Baboonsf3_0F_2_20131314	GGcCATCTTGAATCTATGCTCC	Baboonsf3_0R_2_20131314	AGGCAGTGTGTCCTATGAGC	chr2:20131314-20132314	60	1.4
bsf3-1	Baboonsf3_1F_4_46539015	AGtCAAATATGGGGcGAGAATG	Baboonsf3_1R_4_46539015	CCCAGATGTTTAACgGGCAC	chr4:46539015-46540015	60	1.8
bsf3-2	Baboonsf3_2F_4_109858801	TCAGGCATGATAcGAGCATC	Baboonsf3_2R_4_109858801	CCCCAAAATGCTGCAGAATG	chr4:109858801-109859801	61	1.1
bsf3-3	Baboonsf3_3F_4_34650781	CTTAGTGCAGGGCtTCCAAC	Baboonsf3_3R_4_34650781	TGGTGGGAtTTGCAGGAAAG	chr4:34650781-34651781	61	1.1
bsf3-4	Baboonsf3_4F_8_20521470	TGAGGGTGCCgTATTAGACC	Baboonsf3_4R_8_20521470	TTGCTCTCCTCCTTCCTGC	chr8:20521470-20522470	62	1.3
bsf3-5	Baboonsf3_5F_12_33705365	TTCAGTGCTCAACCTTTGCC	Baboonsf3_5R_12_33705365	GGAGTTAAGGAGTCAGGATTGG	chr12:33705365-33706365	62	1.4
bsf3-6	Baboonsf3_6F_2_144724047	CTTGCTGGTGGGGACTCTC	Baboonsf3_6R_2_144724047	GTGGTTTGAATGCTCCCCTC	chr2:144724047-144725047	62	1.8
bsf3-7	Baboonsf3_7F_2_165304838	TTCTCCTACAATGTTCcTTCCC	Baboonsf3_7R_2_165304838	TGTTTcTCCCAGgAACACATC	chr2:165304838-165305838	63	1.1
bsf3-8	Baboonsf3_8F_6_90747712	TGGTGAGGATGGTAGACTAACTC	Baboonsf3_8R_6_90747712	GTCCCATCAAGTTTGTTTCTGG	chr6:90747712-90748712	63	0
bsf3-9	Baboonsf3_9F_18_18460246	GCAGCCAGGCaTAAAACATC	Baboonsf3_9R_18_18460246	GACCACCCAAACACTTTCCG	chr18:18460246-18461246	64	1.8
bsf3-10	Baboonsf3_10F_9_23274387	GCCAGCTaGCAGTGTATGAG	Baboonsf3_10R_9_23274387	GtGGCACTGGAGATCACATG	chr9:23274387-23275387	64	1.4
bsf3-11	Baboonsf3_11F_14_18722480	GATCTTCCACAGGCCAGAG	Baboonsf3_11R_14_18722480	TCaGGGCaCTAAGAAATTGATGG	chr14:18722480-18723480	65	0.3
bsf3-12	Baboonsf3_12F_4_29179066	ACAGTGGAgCCTGGTTGATC	Baboonsf3_12R_4_29179066	TCTAGCTGAAcAACCTTGGG	chr4:29179066-29180066	65	1.4
bsf3-13	Baboonsf3_13F_6_104092230	gGAGTAGAAAGGTGGGGAGC	Baboonsf3_13R_6_104092230	GCACATTTCTCATCCTTGAACTG	chr6:104092230-104093230	65	1.8
bsf3-14	Baboonsf3_14F_16_38870792	ACAGAAGCAGCAAAcGACAC	Baboonsf3_14R_16_38870792	gCTGTATATGGCAACCCTGTC	chr16:38870792-38871792	66	1.8
bsf3-15	Baboonsf3_15F_1_121681907	TGGCCAGGATTGTCTTGATC	Baboonsf3_15R_1_121681907	TGTTGGGGTGGTAGCAGAAG	chr1:121681907-121682907	66	1.4
bsf3-16	Baboonsf3_16F_17_59803418	ACgCATGGTCCtCTTGTATC	Baboonsf3_16R_17_59803418	TGACTTTTGTGTGGTCCTGC	chr17:59803418-59804418	67	1.8
bsf3-17	Baboonsf3_17F_8_19114064	CCTgTGTCTGCTCAACCAAG	Baboonsf3_17R_8_19114064	GGGCATTTGGTTTaCTCCCC	chr8:19114064-19115064	69	0
bsf3-18	Baboonsf3_18F_3_144119409	CAGAGAGGACATGAGTGGGG	Baboonsf3_18R_3_144119409	AAAAGCCAaCTAAGCAGCCC	chr3:144119409-144120409	69	1.8
bsf3-19	Baboonsf3_19F_13_110895762	GGTCAAGGTCAGAGCCAAAG	Baboonsf3_19R_13_110895762	GAGCCCAGGAGTTTtAGACC	chr13:110895762-110896762	71	1.9
bsf3-20	Baboonsf3_20F_5_126964041	ACCACCCTTCgCTGACTC	Baboonsf3_20R_5_126964041	TGTCtCTTACTCCTGACTTTGC	chr5:126964041-126965041	71	0
bsf3-21	Baboonsf3_21F_1_108086491	GGAGGTCTTTCTAGGCAGGG	Baboonsf3_21R_1_108086491	CACAGCTTCACACAAAACCC	chr1:108086491-108087491	72	1.5
bsf3-22	Baboonsf3_22F_20_5865858	TGGTGCACAAATGACTAAAGC	Baboonsf3_22R_20_5865858	TAGCtGGGCATGGTGGTG	chr20:5865858-5866858	72	1.2
bsf3-23	Baboonsf3_23F_10_51538629	GCACAGaGTTCCAGTTGCTC	Baboonsf3_23R_10_51538629	TTTTGTTTCACCTGATCCTTCTG	chr10:51538629-51539629	73	1.3
bsf3-24	Baboonsf3_24F_19_51254392	ACTGGGATATGAGGCCACTG	Baboonsf3_24R_19_51254392	tTGGGtCAAAGAACTCCTCG	chr19:51254392-51255392	73	1.5
bsf3-25	Baboonsf3_25F_13_73073704	CTGTCgGGGTCATAGTAGGC	Baboonsf3_25R_13_73073704	GaCTTGCTCCAGAAGTGTGAC	chr13:73073704-73074704	74	0.7
bsf3-26	Baboonsf3_26F_1_139357667	AGCTGAAGGAAAGAgTGTGC	Baboonsf3_26R_1_139357667	TGCTCAGAAAGGCTATGGAG	chr1:139357667-139358667	74	0.3
bsf3-27	Baboonsf3_27F_7_41014781	TCCTTCCTACTGACTGGGTG	Baboonsf3_27R_7_41014781	AAGTGAATCAAAGCTCCAACAG	chr7:41014781-41015781	74	0.7
bsf3-28	Baboonsf3_28F_14_101248813	tGACTAGGCAGGTGTTGTGG	Baboonsf3_28R_14_101248813	AGTGGCTATGCAGGtTTACAC	chr14:101248813-101249813	75	0.3
bsf3-29	Baboonsf3_29F_18_20007976	TGGGAACTTCATAGATACCAGC	Baboonsf3_29R_18_20007976	TGAGAGATTTTGAAGCCTGGC	chr18:20007976-20008976	75	0
bsf3-30	Baboonsf3_30F_5_75901217	CATTGGAAGACACATGCTGG	Baboonsf3_30R_5_75901217	TGCAcATAACTCTAAATGGAAGC	chr5:75901217-75902217	76	1.1
bsf3-31	Baboonsf3_31F_8_111941125	TcACTCCTCTTAGAAGCCTCC	Baboonsf3_31R_8_111941125	AGGCAAGTAgAGTTcCCAATG	chr8:111941125-111942125	76	0.7
bsf3-32	Baboonsf3_32F_12_89622116	TGGGGTTAcAGGCACGTG	Baboonsf3_32R_12_89622116	TGTCTGCTTTCTACTTTGTCCAG	chr12:89622116-89623116	77	1.4
bsf3-33	Baboonsf3_33F_9_90530374	TGAGCAGACAGTGACACCTG	Baboonsf3_33R_9_90530374	AGAACTGaCCTTGCAATTCTTG	chr9:90530374-90531374	77	0.7
bsf3-34	Baboonsf3_34F_20_51256900	AATGCATCTTTGTGGGTATTTCC	Baboonsf3_34R_20_51256900	TGAGTGTGTCATGTCAGTGC	chr20:51256900-51257900	78	0
bsf3-35	Baboonsf3_35F_4_61734942	CATGGGaAGAAAGAATGCAGC	Baboonsf3_35R_4_61734942	AGTACCTgTGCcTCCTTCTG	chr4:61734942-61735942	78	0
bsf3-36	Baboonsf3_36F_4_41798645	AGCTGCCCcATgTGTTAAAG	Baboonsf3_36R_4_41798645	TGTTCAGCCAGCATCCAAAG	chr4:41798645-41799645	79	0
bsf3-37	Baboonsf3_37F_3_155199798	TGTTATCCTAgTCATGGTCAGTC	Baboonsf3_37R_3_155199798	ACCAGGAGTGTGCATTAGAATC	chr3:155199798-155200798	79	0
bsf3-38	Baboonsf3_38F_1_77076292	cTGCCAGCAATcTACCAGC	Baboonsf3_38R_1_77076292	TcTTGATTTTCCTTcCACTTGC	chr1:77076292-77077292	80	0.7
bsf3-39	Baboonsf3_39F_4_6007396	ACATAATTCAGGGCCACAGG	Baboonsf3_39R_4_6007396	AgCCAGGTATGTGTTAGGGAG	chr4:6007396-6008396	81	0
bsf3-40	Baboonsf3_40F_7_145721236	CTTCAAAGCCCgTATTTCAAGAG	Baboonsf3_40R_7_145721236	CCATgATCCTTATTTCCCAGGC	chr7:145721236-145722236	81	0.4
bsf3-41	Baboonsf3_41F_18_19116669	AAATCACCCTCTATGCCACTG	Baboonsf3_41R_18_19116669	GCCTTATTATATTTGGCCCAGTC	chr18:19116669-19117669	82	1.1
bsf3-42	Baboonsf3_42F_2_141109841	GTGGCATACAACTTgGTACTTTC	Baboonsf3_42R_2_141109841	TCCAAGTGAATTATCCCAAGGC	chr2:141109841-141110841	82	1.2
bsf3-43	Baboonsf3_43F_11_54559602	TGAGATTACCAGGGGACACTG	Baboonsf3_43R_11_54559602	gACTGATTCTAAGgTGGGGAAG	chr11:54559602-54560602	82	0.4
bsf3-44	Baboonsf3_44F_1_192980696	TGaATCTATGCTTCCAGGGTTG	Baboonsf3_44R_1_192980696	ACATGTGCTATTGGAAGGAAAGG	chr1:192980696-192981696	83	1.1
bsf3-45	Baboonsf3_45F_20_46124175	TCCTTACAGAAACTTACAGCCAC	Baboonsf3_45R_20_46124175	CTAgAGCAAGACAGGGCAAAG	chr20:46124175-46125175	83	0
bsf3-46	Baboonsf3_46F_6_46533929	GgGGTGGTAGGACAATCAATG	Baboonsf3_46R_6_46533929	GCCTTGTGATGAAATATGTCACC	chr6:46533929-46534929	84	0.7
bsf3-47	Baboonsf3_47F_8_128182713	cCCTGGATCTAGAaCTTAGCTTC	Baboonsf3_47R_8_128182713	ACTTCCTGTtGCgTGAGTTG	chr8:128182713-128183713	84	0.7
bsf3-48	Baboonsf3_48F_14_88922337	CCCTCTTCTTTTGCTGGGTTG	Baboonsf3_48R_14_88922337	AATCCAAGaCCAGAGGCTCC	chr14:88922337-88923337	84	0.4
bsf3-49	Baboonsf3_49F_7_95677643	TCCAGACCaGCATCTTAGGC	Baboonsf3_49R_7_95677643	GAGTTTGAGGCTGcAGTGAG	chr7:95677643-95678643	85	0.3
bsf3-50	Baboonsf3_50F_9_116536498	CCGATGTAGGACAGGTGAGG	Baboonsf3_50R_9_116536498	AaGAGGCAGGACATCACTCC	chr9:116536498-116537498	85	0.7
bsf3-51	Baboonsf3_51F_12_36296485	CTGAGACTGCgTtACTGCAC	Baboonsf3_51R_12_36296485	TGAAGTTTATgCATGGgATGGC	chr12:36296485-36297485	87	0.7
bsf3-52	Baboonsf3_52F_6_50330043	TGTGTTCCAGAGGATAATGTGC	Baboonsf3_52R_6_50330043	TCTAaGATTGTGTGTGGGAGG	chr6:50330043-50331043	87	0.4
bsf3-53	Baboonsf3_53F_16_25014311	TcGGGATTACGGaCATGAGC	Baboonsf3_53R_16_25014311	CTCACTAaAGCCTCAGACTCC	chr16:25014311-25015311	88	0
bsf3-54	Baboonsf3_54F_1_141390767	CTCCCTTGCTTGTCCCTACC	Baboonsf3_54R_1_141390767	AGGTATGCTGCCTCTGTAAATTC	chr1:141390767-141391767	88	0
bsf3-55	Baboonsf3_55F_11_103393507	TTACCTTGGGAcGTGCTCTG	Baboonsf3_55R_11_103393507	CAGCCAATCACcAACCAATG	chr11:103393507-103394507	89	0
bsf3-56	Baboonsf3_56F_11_96831638	AAGCCTTCACTGAcCTCCTG	Baboonsf3_56R_11_96831638	CCTTGCTACCTCAGGCTTTC	chr11:96831638-96832638	89	0.7
bsf3-57	Baboonsf3_57F_2_173218394	CCATCACaAGTaCCCTGCTG	Baboonsf3_57R_2_173218394	TGAGTGACAGAGTGAGACCC	chr2:173218394-173219394	89	1.4
bsf3-58	Baboonsf3_58F_3_66182476	CAACTCCCAGCCAGACAAAC	Baboonsf3_58R_3_66182476	TGCTTAGcGTTTCCATCTCTG	chr3:66182476-66183476	90	1.4
bsf3-59	Baboonsf3_59F_6_153737915	AGGAACGTGGCCCTCAAG	Baboonsf3_59R_6_153737915	CCAGATTAAAACTCGGGGCC	chr6:153737915-153738915	90	1.4
bsf3-60	Baboonsf3_60F_1_171773595	GACTCATGTGTCCAACTGCC	Baboonsf3_60R_1_171773595	GGTGATGGGTTTTATTAcGGGAG	chr1:171773595-171774595	90	1.4
bsf3-61	Baboonsf3_61F_2_110784043	tGCAACTGTATCTTCTAACCTGC	Baboonsf3_61R_2_110784043	CTGTGGTCAAATCAgGTGTCC	chr2:110784043-110785043	90	1.4
bsf3-62	Baboonsf3_62F_17_90050669	TGTtCACCCTCCACCTGTAC	Baboonsf3_62R_17_90050669	AGCAGTTTAAAAcCAGGTCATTC	chr17:90050669-90051669	91	1.1
bsf3-63	Baboonsf3_63F_6_152302919	AGTCTAACCTCaTCcTTTTGCC	Baboonsf3_63R_6_152302919	ACTGGCCTGATTGATGAACC	chr6:152302919-152303919	91	0
bsf3-64	Baboonsf3_64F_7_68474131	CCACAGACCTAAATGtAGAATGC	Baboonsf3_64R_7_68474131	TGAGCCgTGCgATTTGTTAC	chr7:68474131-68475131	91	0.4
bsf3-65	Baboonsf3_65F_12_3133134	CCTTTGTATGGGcCCTAATCTTG	Baboonsf3_65R_12_3133134	TTTCTTgCATACCTTTGAGAAGC	chr12:3133134-3134134	92	0.8
bsf3-66	Baboonsf3_66F_15_38262819	AACTGCATgGTGTGGCTTTC	Baboonsf3_66R_15_38262819	CTTTCACTTAGCCAGATTCATCC	chr15:38262819-38263819	92	1.5
bsf3-67	Baboonsf3_67F_16_18326282	GGAaCTCCTAGGCCTGCAG	Baboonsf3_67R_16_18326282	TCACCATTGAAACACAGTCCC	chr16:18326282-18327282	92	0
bsf3-68	Baboonsf3_68F_5_135507789	AGGAGGCAAAACgATGTAGC	Baboonsf3_68R_5_135507789	GTCCCACACTTCCAACTCTC	chr5:135507789-135508789	92	0.4
bsf3-69	Baboonsf3_69F_1_5001542	GCAGTGAGaCGACATCATGC	Baboonsf3_69R_1_5001542	GAcCCATCTCTGCCtCTCTC	chr1:5001542-5002542	93	1.1
bsf3-70	Baboonsf3_70F_14_92490848	TGCCTGGtCTGTACTCCC	Baboonsf3_70R_14_92490848	ACCAACAcTTTGCATTCCTAAC	chr14:92490848-92491848	94	0
bsf3-71	Baboonsf3_71F_2_180440077	TCATGAGAGAGGCAGGTTGG	Baboonsf3_71R_2_180440077	ACAGTTCAGATTTCAGGaTTCCC	chr2:180440077-180441077	94	0.8
bsf3-72	Baboonsf3_72F_10_80630194	CTAGGCAGTCTTCCAGCTTC	Baboonsf3_72R_10_80630194	GTTTAaGgCACATCATTTCAGCC	chr10:80630194-80631194	95	0
bsf3-73	Baboonsf3_73F_5_81271580	CCAATTCTTTCCgGGTCATTC	Baboonsf3_73R_5_81271580	gTGAGACCTGGGGCAAAATG	chr5:81271580-81272580	96	1.8
bsf3-74	Baboonsf3_74F_10_79918528	CTGGAGTAAGGATGGCAGGG	Baboonsf3_74R_10_79918528	CaGTCCTGGGTTTTGGTCTC	chr10:79918528-79919528	97	0.7
bsf3-75	Baboonsf3_75F_20_10173447	CTCACTGtAGCCTCGACCTC	Baboonsf3_75R_20_10173447	GCAGCATAGCAAGACCCTG	chr20:10173447-10174447	97	0.7
bsf3-76	Baboonsf3_76F_20_21197525	AATCCTCTTGCCTtGGCTTC	Baboonsf3_76R_20_21197525	GAGCAGATGGAAGcAAGGAG	chr20:21197525-21198525	97	1.1
bsf3-77	Baboonsf3_77F_1_75612238	GGcTGAgGGACAAGAATCAC	Baboonsf3_77R_1_75612238	CCCAATAAATATgGAAAGCAGGC	chr1:75612238-75613238	98	0
bsf3-78	Baboonsf3_78F_4_11705240	GTACCTCCCAgCACTCTCC	Baboonsf3_78R_4_11705240	TGTCCTGAAAGTTTGGCTGC	chr4:11705240-11706240	98	0
bsf3-79	Baboonsf3_79F_5_92848940	ACGCCCAGCTAATTTTGTTG	Baboonsf3_79R_5_92848940	CTCATGAcAGTGgGTTCTCATG	chr5:92848940-92849940	98	0.3
bsf3-80	Baboonsf3_80F_13_107297444	AGGAaTGGAGGGCACAGATG	Baboonsf3_80R_13_107297444	cCATTGcATCCAGGCCTG	chr13:107297444-107298444	99	1.4
bsf3-81	Baboonsf3_81F_1_152237930	ACCAGGCAGTGACCtAAGTG	Baboonsf3_81R_1_152237930	TGCCTCAAAAGCAAAAGGGC	chr1:152237930-152238930	99	1.5
bsf3-82	Baboonsf3_82F_8_135506844	GCCTGGaAGCCTaGGTGAC	Baboonsf3_82R_8_135506844	AGCTTGGGGTTTTGTGTGTG	chr8:135506844-135507844	99	0.3
bsf3-83	Baboonsf3_83F_9_34644532	TTAGTGCCATGCTGTGAAATG	Baboonsf3_83R_9_34644532	CCTTCTaACAAACCCAaGGAATC	chr9:34644532-34645532	99	1.1
bsf3-84	Baboonsf3_84F_1_205956470	TTTCTCCCATCTcCCTTGCC	Baboonsf3_84R_1_205956470	CTACCTACTTTGCCcATCTCTG	chr1:205956470-205957470	101	0
bsf3-85	Baboonsf3_85F_20_39795218	CAAGCCATCCACCtACCTTG	Baboonsf3_85R_20_39795218	CATGCCCAGCCATAACTTCC	chr20:39795218-39796218	101	0.3
bsf3-86	Baboonsf3_86F_2_126736103	CAAATGCAACAGCTcACCTC	Baboonsf3_86R_2_126736103	aGCTGATAAGGCAAAATCCATTG	chr2:126736103-126737103	101	1.8
bsf3-87	Baboonsf3_87F_6_133149107	CgGACTCCTGGCCTGAAG	Baboonsf3_87R_6_133149107	TGAACcCCTAAGaGAGCTGG	chr6:133149107-133150107	102	1.4
bsf3-88	Baboonsf3_88F_8_11300653	GTAAGGGTGTTCTGGGGCTC	Baboonsf3_88R_8_11300653	CAGGCATTTGTGATTGGTTTAGG	chr8:11300653-11301653	102	1.4
bsf3-89	Baboonsf3_89F_1_9702147	AGCAGGGCCATGTTCTTTATG	Baboonsf3_89R_1_9702147	ACTCGGCaTAATTAAAAGGGTCC	chr1:9702147-9703147	103	1.8
bsf3-90	Baboonsf3_90F_4_140825820	GCATTCATTTtCCTGCCAGC	Baboonsf3_90R_4_140825820	AAGGCAGAGGAgAGAGATGG	chr4:140825820-140826820	103	1.1
bsf3-91	Baboonsf3_91F_17_81212320	CCATAGTCCAACAgGTTAGGC	Baboonsf3_91R_17_81212320	CAGCCCTGTTTTAATGcTTCTTC	chr17:81212320-81213320	104	0
bsf3-92	Baboonsf3_92F_4_135671745	GCAcAAACTACTGCCTCTCAAC	Baboonsf3_92R_4_135671745	gCAACTCAATTTAATCgCATTCC	chr4:135671745-135672745	104	0.4
bsf3-93	Baboonsf3_93F_13_80390503	TCATCCTTTCAGCTTTGGTGC	Baboonsf3_93R_13_80390503	TGAGGTGAGGGTTAGCTGTG	chr13:80390503-80391503	106	0.7
bsf3-94	Baboonsf3_94F_7_56132756	CCAGAAACTGTGAtGGAAGCC	Baboonsf3_94R_7_56132756	CCACAcTGGTCAGGaCAAAG	chr7:56132756-56133756	106	1.5
bsf3-95	Baboonsf3_95F_4_148740628	GAAATGTgTCTCAAGGCCCC	Baboonsf3_95R_4_148740628	GGTACCGAAACTaCAAAAGGGG	chr4:148740628-148741628	107	1.1
bsf3-96	Baboonsf3_96F_8_10665587	GCATGcACAAcACACTTTGC	Baboonsf3_96R_8_10665587	ACAGCAGAAAGAAGAGGAAAGC	chr8:10665587-10666587	107	1.8
bsf3-97	Baboonsf3_97F_17_42030033	TCCATTACCACATTGCCTGC	Baboonsf3_97R_17_42030033	GAGAAAGGAAaGAGgGGCATG	chr17:42030033-42031033	108	1.4
bsf3-98	Baboonsf3_98F_20_3395100	GGTTTGGaCTGTGGGGAAAG	Baboonsf3_98R_20_3395100	TGcTTCTTTCTTGtCAGGACC	chr20:3395100-3396100	108	0.4
bsf3-99	Baboonsf3_99F_1_172962357	ACCTgTGTGATTGAGGAGGG	Baboonsf3_99R_1_172962357	TGTTCCAAAAGCTTTCcGAAATG	chr1:172962357-172963357	108	0
bsf3-100	Baboonsf3_100F_14_95934457	TAGTCTTCACAGCAGCCCAG	Baboonsf3_100R_14_95934457	TCAGCAcTAAAATACCCAACTCC	chr14:95934457-95935457	109	0.3
bsf3-101	Baboonsf3_101F_17_46736744	TGGATCACTGgTGTTTGGATG	Baboonsf3_101R_17_46736744	ATGGCTCTCgATGTTCATTTAAG	chr17:46736744-46737744	109	0
bsf3-102	Baboonsf3_102F_2_127394063	CTGAACCACTTCCTTATCCACC	Baboonsf3_102R_2_127394063	CATTCCTGGCCCTGTATTCAC	chr2:127394063-127395063	109	0.7
bsf3-103	Baboonsf3_103F_6_128097805	ATAGaTGCCTAGTCCCTGCC	Baboonsf3_103R_6_128097805	AcTCTAGAGGCAcGCAAAGG	chr6:128097805-128098805	110	0.7
bsf3-104	Baboonsf3_104F_20_29441317	ACCTTCTGTTCTGAGGCATAAG	Baboonsf3_104R_20_29441317	AAAACgATTCTtTCCCTCCTTTC	chr20:29441317-29442317	111	1.1
bsf3-105	Baboonsf3_105F_8_116725681	CCCAAGGGTGTCAGAAAGTG	Baboonsf3_105R_8_116725681	CCACAAAACTGGCCtTCACC	chr8:116725681-116726681	111	0.7
bsf3-107	Baboonsf3_107F_1_109388949	ACAGACcGAATGCTTTCACC	Baboonsf3_107R_1_109388949	AAGcAGTGGTGACTAAGAAAATC	chr1:109388949-109389949	112	0.7
bsf3-106	Baboonsf3_106F_13_66380131	GtTCAGCCACgATGACCAC	Baboonsf3_106R_13_66380131	AGCCAGCCATTAAGAGGATG	chr13:66380131-66381131	112	1.2
bsf3-108	Baboonsf3_108F_4_158444764	AGTGTCcATTGTGCAAACCC	Baboonsf3_108R_4_158444764	AGAGACATCCACTTTGCCCC	chr4:158444764-158445764	112	0.3
bsf3-109	Baboonsf3_109F_20_53756899	TGTTTAGTGCTACTCAgGTTCTG	Baboonsf3_109R_20_53756899	GAACaCTTGtAACCTCAGCTTTC	chr20:53756899-53757899	113	1.4
bsf3-110	Baboonsf3_110F_7_102133178	GACACAGTCTAAGGCTGGAC	Baboonsf3_110R_7_102133178	GGaGGAGAAACAGGATGAGG	chr7:102133178-102134178	113	1.1
bsf3-111	Baboonsf3_111F_5_79286090	GAATAAACTCCCCAcAGCACC	Baboonsf3_111R_5_79286090	GTGCTGAAGACACTATTCTGGG	chr5:79286090-79287090	114	1.4
bsf3-112	Baboonsf3_112F_6_113917024	CCcTGAACTgTGAAAGCCTG	Baboonsf3_112R_6_113917024	TTCAATCAAGcTCgCTGAATG	chr6:113917024-113918024	114	0.4
bsf3-113	Baboonsf3_113F_5_78584715	GACCTAAGCACCTCCCGG	Baboonsf3_113R_5_78584715	CCCTACAGAACACATGAGTTTTC	chr5:78584715-78585715	115	0.7
bsf3-114	Baboonsf3_114F_13_83347759	TGCTCAGTAGACAGTGGGATG	Baboonsf3_114R_13_83347759	AGTTTCTtTGGCAGGTCAGC	chr13:83347759-83348759	115	0.7
bsf3-115	Baboonsf3_115F_18_24509886	ACAAAGTATGCtGGGTAAGTCC	Baboonsf3_115R_18_24509886	GCTGTTAAgGTTCACTAGGCTC	chr18:24509886-24510886	117	0.7
bsf3-116	Baboonsf3_116F_4_80225332	AAAACACTCCCTGCTGACTG	Baboonsf3_116R_4_80225332	AACcAAATGAaCTGATGAACTCG	chr4:80225332-80226332	117	0.4
bsf3-117	Baboonsf3_117F_4_24700312	TGAACAATTCCTcCTGCACC	Baboonsf3_117R_4_24700312	tCTGTGCCCTTTGACCCTC	chr4:24700312-24701312	119	0.7
bsf3-118	Baboonsf3_118F_17_79012329	CgTAGTTGAGACACATGAACCTG	Baboonsf3_118R_17_79012329	AGTGCTTCTTTcAAAACACAGTG	chr17:79012329-79013329	120	1.8
bsf3-119	Baboonsf3_119F_2_19872699	CTGAGGGTGCAGTTTGAGG	Baboonsf3_119R_2_19872699	GGAACAGCCCTCACAAAGTC	chr2:19872699-19873699	120	1.4
bsf3-120	Baboonsf3_120F_11_119952213	GCAATGAGTTTCCTgTTCCATTG	Baboonsf3_120R_11_119952213	ACAAGGGAGAgGACATGGC	chr11:119952213-119953213	121	0.4
bsf3-121	Baboonsf3_121F_18_25432693	CCTAGTGTCTGgAAGTGGGG	Baboonsf3_121R_18_25432693	GAAGCCTATTTCAGTTCACAGTG	chr18:25432693-25433693	121	0
bsf3-122	Baboonsf3_122F_3_170638964	CACTTAACCTTGCCTGCCAG	Baboonsf3_122R_3_170638964	GCAAGTaTAGGCTCAGGTCAG	chr3:170638964-170639964	121	0.7
bsf3-123	Baboonsf3_123F_1_82233955	GGTAAATCgCAgCCTTGTAAG	Baboonsf3_123R_1_82233955	TGTGAACAATTGCcAGAATCATC	chr1:82233955-82234955	122	1.4
bsf3-124	Baboonsf3_124F_19_33551091	CAGGGAGGTCTAGTCTGCAG	Baboonsf3_124R_19_33551091	TGAaCCCAGTGCTTCTTCAAC	chr19:33551091-33552091	123	1.4
bsf3-125	Baboonsf3_125F_6_143966388	GGCaAGCTCcACCAACAAG	Baboonsf3_125R_6_143966388	CCAGGTGATGACAGAAGTGC	chr6:143966388-143967388	123	1.4
bsf3-126	Baboonsf3_126F_6_43976256	CACACCCACATAaACACATGATG	Baboonsf3_126R_6_43976256	AATCTTAGGACAAAAGTGCCATC	chr6:43976256-43977256	124	1.4
bsf3-127	Baboonsf3_127F_19_34138282	GCcCTGATTAGtGATGAGTTGG	Baboonsf3_127R_19_34138282	CTACCCTGcAGCTCCTCTC	chr19:34138282-34139282	124	1.4
bsf3-128	Baboonsf3_128F_13_30882507	TGTGGTTAgTGaTGTGTTTGC	Baboonsf3_128R_13_30882507	TGAGTATGGCCTGGGAATCC	chr13:30882507-30883507	124	1.8
bsf3-129	Baboonsf3_129F_17_26909949	CTCCATATACCTGCCAGCAC	Baboonsf3_129R_17_26909949	TGTGGTGAGCtGAGATCGTG	chr17:26909949-26910949	125	1.1
bsf3-130	Baboonsf3_130F_6_75933398	CTcAGGTAAATTTCACTTGGTCG	Baboonsf3_130R_6_75933398	GGGCAAATAGTTTCATGGTTTGG	chr6:75933398-75934398	125	1.8
bsf3-131	Baboonsf3_131F_14_92855585	CCTGCCAGCAATTAATGAGGG	Baboonsf3_131R_14_92855585	CATACAAcGAAAAGACCTTCCTG	chr14:92855585-92856585	126	0.4
bsf3-132	Baboonsf3_132F_5_61275812	TgTCACTGTTTATGTCAtTGCTG	Baboonsf3_132R_5_61275812	GGGAACAtGAGTaAAAGCATCC	chr5:61275812-61276812	126	0.4
bsf3-133	Baboonsf3_133F_8_9749643	CAGAGTGGTGAGCATGGAAC	Baboonsf3_133R_8_9749643	GGCcAACATCAACCCCAC	chr8:9749643-9750643	126	0.7
bsf3-134	Baboonsf3_134F_13_98194899	TGGATGCAgTGACCAGAATAAG	Baboonsf3_134R_13_98194899	GCTAGTTGAGGACCACTTGC	chr13:98194899-98195899	127	1.8
bsf3-135	Baboonsf3_135F_13_37743979	CACATTCCTGCCcTGACAG	Baboonsf3_135R_13_37743979	GTGAtCCATGATaGTGCCACTG	chr13:37743979-37744979	128	0.3
bsf3-136	Baboonsf3_136F_13_73741222	AGAcGGTGACAGTTGGGATG	Baboonsf3_136R_13_73741222	AGCCAACTCGTATTTAGGATCC	chr13:73741222-73742222	125	5.7
bsf3-137	Baboonsf3_137F_18_28066516	GGTgCACTAAAGAGAgGGTTC	Baboonsf3_137R_18_28066516	GGCCAGaAGTTTGAGAGCAG	chr18:28066516-28067516	125	5
bsf3-138	Baboonsf3_138F_12_33851270	AGGGTCTCAtTTTATTGCACAAG	Baboonsf3_138R_12_33851270	TTCAGGTCAAAGAGGTCACC	chr12:33851270-33852270	30	5.7
bsf3-139	Baboonsf3_139F_13_119351145	GTTTCCTGAGCCCTCCCC	Baboonsf3_139R_13_119351145	GCCCTACCAACTcCAGAATG	chr13:119351145-119352145	64	5.5
bsf3-140	Baboonsf3_140F_2_15411009	GAATTGTGCCCTAgAGCTGTC	Baboonsf3_140R_2_15411009	CgCtGCACACTCATAAAATGC	chr2:15411009-15412009	60	5
bsf3-141	Baboonsf3_141F_3_169877731	CACAAACCTCTTCAAGTTCTTCC	Baboonsf3_141R_3_169877731	GCAAGATGGGTTTGGTGGAG	chr3:169877731-169878731	60	5.1
bsf3-142	Baboonsf3_142F_16_42932776	TCACGTGATACAGAATTGGAGG	Baboonsf3_142R_16_42932776	TTCCCACAGATCCAGAAGTTC	chr16:42932776-42933776	86	5.7
bsf3-143	Baboonsf3_143F_4_3704759	TCCATAGACACCCAGGGAC	Baboonsf3_143R_4_3704759	ACCAAAACCCTACAGCTAACC	chr4:3704759-3705759	86	5.7
bsf3-144	Baboonsf3_144F_13_24196244	GGACCCTGAAATTCCTGCTC	Baboonsf3_144R_13_24196244	TCCACAcCTGCATCCTCTTC	chr13:24196244-24197244	118	5.6

## Sheet: Genotypes
Species	Common Name	Origin	ID	sft0	sft0	sft1	sft1	sft2	sft2	sft3	sft3	sft4	sft4	bsf1-0	bsf1-0	bsf1-1	bsf1-1	bsf1-2	bsf1-2	bsf1-3	bsf1-3	bsf1-4	bsf1-4	bsf1-5	bsf1-5	bsf1-6	bsf1-6	bsf1-7	bsf1-7	bsf1-8	bsf1-8	bsf1-9	bsf1-9	bsf1-10	bsf1-10	bsf1-11	bsf1-11	bsf1-12	bsf1-12	bsf1-13	bsf1-13	bsf1-14	bsf1-14	bsf1-15	bsf1-15	bsf1-16	bsf1-16	bsf1-17	bsf1-17
Homo sapiens	Human	ATCC	HeLa CCL-2	0	0	-9	-9	0	0	0	0	0	0	-9	-9	0	0	0	0	-9	-9	-9	-9	0	0	0	0	0	0	0	0	-9	-9	0	0	0	0	-9	-9	0	0	0	0	0	0	-9	-9	0	0
Papio anubis	Reference Olive Baboon	Jeff Rogers	27861	1	1	1	1	1	1	1	1	1	1	-9	-9	1	1	1	1	-9	-9	-9	-9	1	1	1	0	1	1	1	0	-9	-9	1	1	-9	-9	1	1	1	1	1	0	1	1	-9	-9	1	0
Papio anubis	Olive baboon	Jeff Rogers	L142	1	0	1	1	1	1	0	0	1	0	-9	-9	1	1	0	0	-9	-9	-9	-9	1	0	1	0	1	1	1	0	-9	-9	0	0	-9	-9	1	1	1	1	1	1	1	1	-9	-9	0	0
Papio anubis	Olive baboon	Jeff Rogers	LIV5	0	0	1	1	1	1	0	0	1	1	-9	-9	1	1	0	0	-9	-9	-9	-9	1	1	1	0	1	1	-9	-9	-9	-9	1	1	-9	-9	1	1	1	1	1	0	1	0	-9	-9	0	0
Papio ursinus	Chacma baboon	Jeff Rogers	28697	1	1	1	1	1	1	0	0	0	0	-9	-9	1	1	0	0	-9	-9	-9	-9	1	0	0	0	0	0	1	0	-9	-9	1	1	0	0	1	1	0	0	0	0	0	0	-9	-9	0	0
Papio ursinus	Chacma baboon	Jeff Rogers	28755	1	1	1	1	1	1	0	0	0	0	-9	-9	1	1	0	0	-9	-9	-9	-9	1	0	0	0	0	0	1	0	-9	-9	1	1	0	0	1	1	0	0	0	0	0	0	-9	-9	0	0
Papio papio	Guinea baboon	Jeff Rogers	28547	1	1	1	1	1	1	0	0	1	1	-9	-9	1	1	0	0	-9	-9	-9	-9	1	1	0	0	0	0	1	0	-9	-9	1	1	-9	-9	1	1	1	1	0	0	1	1	-9	-9	0	0
Papio papio	Guinea baboon	Jeff Rogers	30388	1	1	1	1	1	1	0	0	1	1	-9	-9	1	1	0	0	-9	-9	-9	-9	1	1	0	0	0	0	1	0	-9	-9	1	1	-9	-9	1	1	1	1	0	0	1	1	-9	-9	0	0
Papio kindae	Kinda baboon	Jeff Rogers	34474	1	1	0	0	1	1	0	0	1	0	-9	-9	1	1	0	0	-9	-9	-9	-9	0	0	0	0	0	0	1	0	-9	-9	1	1	0	0	1	1	0	0	0	0	1	1	-9	-9	0	0
Papio kindae	Kinda baboon	Jeff Rogers	34472	1	1	1	0	1	1	0	0	0	0	-9	-9	1	1	0	0	-9	-9	-9	-9	0	0	0	0	1	1	1	0	-9	-9	0	0	0	0	1	1	0	0	0	0	1	0	-9	-9	0	0
Papio cynocephalus	Yellow baboon	Jeff Rogers	16066	1	1	0	0	1	1	0	0	0	0	-9	-9	1	1	0	0	-9	-9	-9	-9	1	0	0	0	0	0	1	0	-9	-9	-9	-9	0	0	1	1	0	0	0	0	1	1	-9	-9	0	0
Papio cynocephalus	Yellow baboon	Jeff Rogers	16098	1	1	1	1	1	1	0	0	0	0	-9	-9	1	1	0	0	-9	-9	-9	-9	1	1	0	0	0	0	1	0	-9	-9	0	0	0	0	1	1	0	0	0	0	1	0	-9	-9	0	0
Papio hamadryas	Ethiopian-wild hamadryas baboon	Jeff Rogers	97124	0	0	1	1	1	1	0	0	0	0	-9	-9	1	1	1	0	-9	-9	-9	-9	1	1	0	0	0	0	1	0	-9	-9	0	0	-9	-9	1	1	1	1	1	0	1	1	-9	-9	0	0
Theropithecus gelada	Gelada baboon	T. Disotell	TD871167	0	0	0	0	0	0	0	0	0	0	-9	-9	1	1	0	0	-9	-9	-9	-9	1	1	0	0	0	0	0	0	-9	-9	0	0	-9	-9	1	1	0	0	0	0	0	0	-9	-9	0	0
Theropithecus gelada	Gelada baboon	SDFZ	KB10538	0	0	1	1	0	0	0	0	0	0	-9	-9	1	1	0	0	-9	-9	-9	-9	1	1	0	0	0	0	0	0	-9	-9	0	0	-9	-9	1	1	0	0	0	0	0	0	-9	-9	0	0
			Papio Allele Frequency	0.791667		0.791667		1		0.0833333		0.416667		#DIV/0!		1		0.125		#DIV/0!		#DIV/0!		0.666667		0.125		0.333333		0.5		#DIV/0!		0.636364		0		1		0.5		0.208333		0.708333		#DIV/0!		0.0416667
[truncated: 510 more columns]

## Sheet: Subfamily Counts
Subamily	Count
0	4239
1	657
2	783
3	256
4	182
5	52
6	43
7	133
8	89
9	36
10	26
11	93
12	62
13	18
14	339
15	204
16	1516
17	711
18	482
19	273
20	89
21	48
22	61
23	62
24	60
25	45
26	160
27	75
28	79
29	149
30	101
31	212
32	995
33	102
34	32
35	32
36	44
37	32
38	27
39	23
40	25
41	919
42	372
43	34
44	354
45	26
46	32
47	33
48	82
49	51
50	214
51	249
52	182
53	299
54	802
55	969
56	479
57	984
58	1038
59	487
60	862
61	121
62	16
63	29
64	1703
65	129
66	196
67	55
68	40
69	744
70	117
71	48
72	443
73	21
74	26
75	20
76	13
77	635
78	25
79	67
80	30
81	20
82	32
83	29
84	109
85	79
86	14
87	18
88	16
89	23
90	17
91	16
92	69
93	29
94	15
95	10
96	11
97	58
98	39
99	10
100	10
101	28
102	23
103	194
104	96
105	45
106	35
107	17
108	82
109	10
110	24
111	10
112	14
113	35
114	10
115	16
116	12
117	12
118	14
119	10
120	38
121	11
122	32
123	12
124	27
125	62
126	21
127	53
128	17
