# Supplementary material for: Analysis of lineage-specific Alu subfamilies in the genome of the olive baboon, Papio anubis
Source: Mob DNA. 2018 Mar 19;9:10. doi: 10.1186/s13100-018-0115-6 (PMC5858127; doi:10.1186/s13100-018-0115-6)
Supplement: Supplementary file 2 — An alignment file of Alu subfamily consensus sequences. (FAS 114 kb) [file 13100_2018_115_MOESM2_ESM.fas]

>Alu1_OG    ???;290BP.
----------------------GCCGGGCGCGGTGGCTCACGCCTGTAATCCCAGCACTG
TGGGAGGCTGAGGCGGGAGGATTGCTCGAGCTCAGGAGTTCGAGGCTCGTCT------GA
GCGAGA--GTGAGACCCCGACTC--ATGGAAAAAAATGG-----AAAA--A---------
------------------------CCCAGCCGGGCGCCGCGGCGAGCGCCTGTAATCCCA
GCGGCTTCG-GAGGCTGAGGCAGCAGGATGCCCAC--AAG-CC--GGAGTCT--GAGGTT
GCAGTGAGCTACGA---CGCCACTGCAC-------TCTGC--TCAG------GGC---AN
-AGGGTA-GAACTCT--GTCTCGACAAAAAAAAAA-----------------
>Alu3_TS    ???;298BP.
---------------------GGCCGGGCGCAGTGGCTCA-GCCTGTAATCCCAGCACTT
TGGGAGGCCGAGGCGAGAGGATTGCCTGAGCCCGGGGGTTCGAGACCAGCCT------GG
GCAACTTGGTGAGACCTTGTCTCTACA----ATAAATA------AAAA------------
------------------------ATTAGCCAGGCGTGGTAGCGCGCGCCTGTAGTTCCA
GCTACTTGG-AAGGCTGAGGCGGAAGGATCGCC-T--GGG-CCCAGCAGGTT--GGGGCT
GCGGTG-GCCGTGAGCATGCCACTGCAC-------TACGG--CATG------GG------
-GGGANG-AGACTCCAAATCTTAAAAAAGTCTGAAAAGGAAGA---------
>Alu1_TS    ???;BP.
---------------------AGCCGGGCTCGGTGGCTCA-GCCTGTAATCCCAGCACTT
TGGGAGGCTGAGGTGAGTGGATTGCCTGAGCCCGCGGGTTCGAGACCCGCCT------GG
GCAACTTGGCGAGACCTCATCTCTACA----ATAAATCA-----AAAA------------
------------------------ATTAGCCGGGCGTGGTAGCGCGCGCCTGTAGTTCCA
GCTACTTGG-AAGGCTGAGGCGGAAGGATCGCC----GGAGCCCAGCAGGTC--GAGGCT
GCGGTG-GCCGGGAGCG-GCCACTGCAC-------TCCAG--TCTG------GGCG--AC
-AGAGTG-AGACTCC--AACTCAAAAAAAAAAAAAAAAAAAA----------
>Alu2_TS    ???;298BP.
---------------------GGCCGGGCGCGGTGGCTCACGCCTGTAATCCCAGCACTT
TGGGAGGCCGAGGCGGGAGGATTGCTTGAGCCCAGGAGTTCGAGACCAGCCT------GG
GCAACATAGCGAGACCTCGTCTCTACA----AAAAATTA------AAA--A---------
------------------------ATTAGCCGGGCGTGGTGGCGCGCGCCTGTAGTCCCA
GCTACTCGG-GAGGCTGAGGCGGGAGGATCGCC-T--GAG-CCCAGGAGGTC--GAGGCT
GCGGTGAGCCGTGATCGTGCCACTGCAC-------TCCAG--CCTG------GGCG--AC
-AGAGTG-AGACCCC--GACTCAAAAAAAAAAAAAAAA--------------
>AluJb    ???;312BP.
---------------------GGCCGGGCGCGGTGGCTCACGCCTGTAATCCCAGCACTT
TGGGAGGCCGAGGCGGGAGGATCACTTGAGCCCAGGAGTTCGAGACCAGCCT------GG
GCAACATGGTGAAACCCCGTCTCTACA----AAAAATAC------AAA--A---------
------------------------ATTAGCCGGGCGTGGTGGCGCGCGCCTGTAGTCCCA
GCTACTCGG-GAGGCTGAGGCAGGAGGATCGCT-T--GAG-CCCGGGAGGTC--GAGGCT
GCAGTGAGCCGTGATCGCGCCACTGCAC-------TCCAG--CCTG------GGCG--AC
-AGAGCG-AGACCCT--GTCTCAAAAAAAAAAAAAAAAAAAAAAAAAAAAAA
>AluJb_short    ???;302BP.
---------------------GGCCGGGCGCGGTGGCTCACGCCTGTAATCCCAGCACTT
TGGGAGGCCGAGGCGGGAGGATCACTTGAGCCCAGGAGTTCGAGACCAGCCT------GG
GCAACATGGTGAAACCCCGTCTCTACA----AAAAATAC------AAA--A---------
------------------------ATTAGCCGGGCGTGGTGGCGCGCGCCTGTAGTCCCA
GCTACTCGG-GAGGCTGAGGCAGGAGGATCGCT-T--GAG-CCCGGGAGGTC--GAGGCT
GCAGTGAGCCGTGATCGCGCCACTGCAC-------TCCAG--CCTG------GGCG--AC
-AGAGCG-AGACCCT--GTCTCAAAAAAAAAAAAAAAAAAAA----------
>AluJr4    ???;312BP.
---------------------GGCCGGGCGCGGTGGCTCACGCCTGTAATCCCAGCACTT
TGGGAGGCCGAGGCGGGAGGATCGCTTGAGGCCAGGAGTTCGAGACCAGCCT------GG
GCAACATAGCGAGACCCCGTCTCTACA----AAAAATNT------AAA--A---------
------------------------ATTAGCCGGGCGTGGTGGCGCGCGCCTGTAGTCCTA
GCTACTCGG-GAGGCTGAGGCAGGAGGATCGCT-T--GAG-CCCAGGAGTTC--GAGGTT
ACAGTGAGCTATGATCGCGCCACTGCAC-------TCCAG--CCTG------GGCG--AC
-AGAGCG-AGACCCT--GTCTCAAAAAAAAAAAAAAAAAAAAAAAAAAAAAA
>AluJb_short    ???;312BP.
---------------------GGCCGGGCGCGGTGGCTCACGCCTGTAATCCCAGCACTT
TGGGAGGCCGAGGCGGGAGGATCGCTTGAGCCCAGGAGTTCGAGACCAGCCT------GG
GCAACATAGCGAGACCCCGTCTCTACA----AAAAATAC------AAA--A---------
------------------------ATTAGCCGGGCGTGGTGGCGCGCGCCTGTAGTCCCA
GCTACTCGG-GAGGCTGAGGCAGGAGGATCGCT-T--GAG-CCCAGGAGTTC--GAGGCT
GCAGTGAGCTATGATCGCGCCACTGCAC-------TCCAG--CCTG------GGCG--AC
-AGAGCG-AGACCCT--GTCTCAAAAAAAAAAAAAAAAAAAAAAAAAAAAAA
>AluJr    ???;312BP.
---------------------GGCCGGGCGCGGTGGCTCACGCCTGTAATCCCAGCACTT
TGGGAGGCCGAGGCGGGAGGATCGCTTGAGGCCAGGAGTTCGAGACCAGCCT------GG
GCAACATAGCGAGACCCCGTCTCTACA----AAAAATAT------AAA--A---------
------------------------ATTAGCCGGGCGTGGTGGCGCGCGCCTGTAGTCCCA
GCTACTCGG-GAGGCTGAGGCGGGAGGATCGCT-T--GAG-CCCAGGAGTTC--GAGGCT
GCAGTGAGCTATGATCGCGCCACTGCAC-------TCCAG--CCTG------GGCG--AC
-AGAGCG-AGACCCT--GTCTCAAAAAAAAAAAAAAAAAAAAAAAAAAAAAA
>subfamily9 count=36 pvalue=1e-82 ( parent_pvalue=9e-126 ) parent=0 muts= 235:c/g 122:a/g 93:a/g
---------------------GGCCGGGCGCGGTGGCTCACGCCTGTAATCCCAGCACTT
TGGGAGGCCGAGACGGGCGGATCAC--AAGGTCAGGAGATCGAGACCATCCT------GG
CTGACACGGTGAAACCCCGTCTCTACT----AAAAGTAC-----AAAA--A---------
------------------------ACCAGCCGGGCGAGGTGGCGGGCGCCTGTAGTCCCA
GCTAATCGG-GAGGCTGAGGCAGGAGAATGGCG-T--AAA-CCCAGGAGGCG--GAGCTT
GTAGTGAGCCGAGTGGGCGCCACTGCAC-------TCCAG--CCTG------GGCG--AC
-AGAGCAAAGACTCC--GTCTCA-----------------------------
>AluTa15    ???;288BP.
---------------------GGCCGGGCGCGGTGGCTCACGCCTGTAATCCCAGCACTT
TGGGAGGCCGAGGCGGGTGGATCAC--GAGGTCAAGAGATCGAGACCATCCT------GG
TCAACATGGTGAAACCCCGTCTCTACT----AAAAATAC-----AAAA--A---------
------------------------ATTAGCTGGGCATGGTGGCGCGTGCCTGTAATCCCA
GCTACTCAG-GAGGCTGAGGCAGGAGAATTGCC-T--GAA-CCCAGGAGGCG--GAGGTT
GCGGTGAGCCGAGATCGCGCCATTGCAC-------TCCAG--CCTG------GGTA--AC
AAGAGCG-AAACTCC--GTCTCAAAAAA------------------------
>AluTa10    ???;287BP.
---------------------GGCCGGGCGCGGTGGCTCACGCCTRTAATCCCAGCACTT
TGGGAGGCCGAGGCGGGTGGATCAC--GAGGTCAAGAGATCGAGACCATCCT------GG
TCAACATGGTGAAACCCCGTCTCTACT----AAAAATAC------AAA--A---------
------------------------ATTAGCTGGGCATGGTGGCGCGCGCCTGTAGTCCCA
GCTACTCGG-GAGGCTGAGGCAGGAGAATTGCT-T--GAA-CCCAGGAGGCG--GAGGTT
GCGGTGAGCCGAGATCGCGCCATTGCAC-------TCCAG--CCTG------GGTA--AC
AAGAGCG-AAACTCC--GTCTCAAAAAA------------------------
>subfamily31 count=212 pvalue=2e-183 ( parent_pvalue=9e-126 ) parent=0 muts= 121:a/t 67:g/t
---------------------GGCCGGGCGCGGTGGCTCAAGCCTGTAATCCCAGCACTT
TGGGAGGCCGAGACGGGCGGATCAC--GAGTTCAGGAGATCGAGACCATCCT------GG
CTAACACGGTGAAACCCCGTCTCTACT-----AAAATAC-----AAAAAAA---------
------------------------ATTAGCCGGGCGAGGTGGCGGGCGCCTGTACTCCCA
GCTACTCGG-GAGGCTGAGGCAGGAGAATGGCG-T--GAA-CCCGGGAGGCG--GGGCTT
GCAGTGAGCTGAGATCCGGCCACTGCAC-------TCCAG--CCTG------GGCA--AC
-AGAGCC-AGACTCC--GTCTCA-----------------------------
>subfamily119 count=10 pvalue=4e-9 ( parent_pvalue=2e-183 ) parent=31 muts= 90:g/a
---------------------GGCCGGGCGCGGTGGCTCAAGCCTGTAATCCCAGCACTT
TGGGAGGCCGAGACGGGCGGATCAC--GAGTTCAGGAGATCGAGACCATCCT------GA
CTAACACGGTGAAACCCCGTCTCTACT-----AAAATAC-----AAAAAAA---------
------------------------ATTAGCCGGGCGAGGTGGCGGGCGCCTGTACTCCCA
GCTACTCGG-GAGGCTGAGGCAGGAGAATGGCG-T--GAA-CCCGGGAGGCG--GGGCTT
GCAGTGAGCTGAGATCCGGCCACTGCAC-------TCCAG--CCTG------GGCA--AC
-AGAGCC-AGACTCC--GTCTCA-----------------------------
>subfamily47 count=33 pvalue=5e-36 ( parent_pvalue=9e-126 ) parent=0 muts= 131:a/g 97:c/g
---------------------GGCCGGGCGCGGTGGCTCAAGCCTGTAATCCCAGCACTT
TGGGAGGCCGAGACGGGCGGATCAC--GAGGTCAGGAGATCGAGACCATCCT------GG
CTAACCCGGTGAAACCCCGTCTCTAGT---AAAAAAAAA-----AAAA--A---------
------------------------AATAGCCGGGCGAGGTGGCGAGCGTCTGTAGTCCCA
GCTACTCGG-GAGGCTGAGGCAGGAGAATGGCG-T--AAA-CCCGGGAGGCG--GAGCTT
GCAGTGAGCCGAGATCCGGCCACTGCAC-------TCCAG--GCTG------GGCG--AC
-AGAGCG-AGACTCC--GTCTCA-----------------------------
>subfamily62 count=16 pvalue=3e-15 ( parent_pvalue=3e-105 ) parent=5 muts= 123:a/t
---------------------GGCCGGGCGCGGTGGCTCAAGCCTGTAATCCCAGCACTT
TGGGAGGCCGAGACGGGCGGATCAC--GAGGTCAGGAGATCGAGACCATCCT------GG
TTAATATGGTGAAACCCCGTCTCTACT---AAAAAGTAC-----AAAA--A---------
------------------------ACTAGCCGGGCAAGGTGGCGGGCGCCTGTAGTCCCA
GCTACTCGG-GAGGCTGAGGCAGGAGAATGGCG-T--GAA-CCCGGGAGGCG--GAGCTT
GTAGTGAGCTGAGATCTGGCCACTGCAC-------TCCAG--CCTG------GGCG--AC
-AGAGCG-AAACTCC--GTCTCA-----------------------------
>subfamily5 count=52 pvalue=3e-105 ( parent_pvalue=9e-126 ) parent=0 muts= 270:g/a 221:c/t 95:c/t
---------------------GGCCGGGCGCGGTGGCTCAAGCCTGTAATCCCAGCACTT
TGGGAGGCCGAGACGGGCGGATCAC--GAGGTCAGGAGATCGAGACCATCCT------GG
TTAATATGGTGAAACCCCGTCTCTACT----AAAAAAAA-----AAAAAAA---------
------------------------ACTAGCCGGGCAAGGTGGCGGGCGCCTGTAGTCCCA
GCTACTTGG-GAGGCTGAGGCAGGAGAATGGCG-T--GAA-CCCGGGAGGCA--GAGCTT
GTAGTGAGCTGAGATCTGGCCACTGCAC-------TCCAG--CCTG------GGCG--AT
-AGAGCG-AAACTCC--GTCTCA-----------------------------
>subfamily83 count=29 pvalue=3e-288 ( parent_pvalue=3e-105 ) parent=5 muts= 118:a/g
---------------------GGCCGGGCGCGGTGGCTCAAGCCTGTAATCCCAGCACTT
TGGGAGGCCGAGACGGGCGGATCAC--GAGGTCAGGAGATCGAGACCATCCT------GG
TTAATATGGTGAAACCCCGTCTCTACT---AAAAAGTAC-AAAAAAAA--A---------
------------------------ACTAGCCGGGCAAGGTGGCGGGCGCCTGTAGTCCCA
GCTACTTGG-GAGGCTGAGGCAGGAGAATGGCG-T--GAA-CCCGGGAGGCA--GAGCTT
GTAGTGAGCTGAGATCTGGCCACTGCAC-------TCCAG--CCTG------GGCG--AT
-AGAGCG-AAACTCC--GTCTCA-----------------------------
>subfamily109 count=10 pvalue=3e-26 ( parent_pvalue=3e-105 ) parent=5 muts= 118:a/t
---------------------GGCCGGGCGCGGTGGCTCAAGCCTGTAATCCCAGCACTT
TGGGAGGCCGAGACGGGCGGATCAC--GAGGTCAGGAGATCGAGACCATCCT------GG
TTAATATGGTGAAACCCCGTCTCTACT---AAAAAGTACAAAAAAAAA--A---------
------------------------ACTAGCCGGGCAAGGTGGCGGGCGCCTGTAGTCCCA
GCTACTTGG-GAGGCTGAGGCAGGAGAATGGCG-T--GAA-CCCGGGAGGCA--GAGCTT
GTAGTGAGCTGAGATCTGGCCACTGCAC-------TCCAG--CCTG------GGCG--AT
-AGAGCG-AAACTCC--GTCTCA-----------------------------
>subfamily4 count=182 pvalue=7e-160 ( parent_pvalue=9e-126 ) parent=0 muts= 168:c/t 145:g/a 72:g/a
---------------------GGCCGGGCGCGGTGGCTCAAGCCTGTAATCCCAGCACTT
TGGGAGGCCGAGACGGGTGGATCAC--GAGGTCAGAAGATCGAGACCATCCT------GG
CGAACACGGTGAAACCCCGTCTCTACT---AAAAAATAC-----AAAA--A---------
------------------------ACTAGCCGGGCGAGATGGCGGGCGCCTGTAGTCCCA
GTTACTTGG-GAGGCTGAGGCAGGAGAATGGCG-T--AAA-CCCGGGAGGCG--GAGCTT
GCAGTGAGCTGAGATCCGGCCACTGCAC-------TCCAG--CCCG------GGCG--AC
-AGAGCG-AGACTCC--GTCTCA-----------------------------
>subfamily99 count=10 pvalue=4e-73 ( parent_pvalue=7e-160 ) parent=4 muts= 206:g/c
---------------------GGCCGGGCGCGGTGGCTCAAGCCTGTAATCCCAGCACTT
TGGGAGGCCGAGACGGGTGGATCAC--GAGGTCAGGAGATCGAGACCATCCT------GG
CGAACACGGTGAAACCCCGTCTCTACT---AAAAAATAC-----AAAA--A---------
------------------------ACTAGCCGGGCGAGATGGCGGGCGCCTGTAATCCCA
GTTACTTGG-GAGGCTGAGGCAGGAGAATGGCG-T--AAA-CCCCGGAGGCG--GAGCTT
GCAGTGAGCTGAGATCCGGCCACTGCAC-------TCCAG--CCCG------GGCG--AC
-AGAGCG-AGACTCC--GTCTCA-----------------------------
>subfamily36 count=44 pvalue=2e-28 ( parent_pvalue=9e-126 ) parent=0 muts= 186:c/t 143:a/g
---------------------GGCCGGGCGCGGTGGCTCAAGCCTGTAATCCCAGCACTT
TGGGAGGCCGAGACGGGCGGATCAC--AAGGTCAGGAGATCGAGACCATCCT------GG
CTAACACGGTGAAACCCCGTCTCTACT---AAAAAATGC----AAAAA--A---------
------------------------ACTAGCCGGGCGGGTTGGCGGGCGCCTGTAGTCCCA
GCTACTCGG-GAGGCTGAGGTAGGAGAATGGCG-T--AAA-CCTGGGAGGCG--GAGCTT
GCAGTGAGCTGAGATCCGGCCACTGCAC-------CCCAG--CCTG------GGCG--AC
-AGAGCA-AGACTCC--GTCTCA-----------------------------
>subfamily103 count=194 pvalue=3e-58 ( parent_pvalue=9e-126 ) parent=0 muts= 212:c/a
---------------------GGCCGGGCGCGGTGGCTCAAGCCTGTAATCCCAGCACTT
TGGGAGGCCGAGACGGGCGGATCAT--GAGGTCAGGAGATCGAGACCATCCT------GG
CTAATACGGTGAAACCCCGTCTCTACT---AAAAAATAC-----AAAA--A---------
------------------------ACTAGCCGGGCGAAGTGGCGGGTGCCTGTAGTCCCA
GCTACTCGG-GAGGCTGAGGCAGGAGAATGGCG-T--GAA-CCCGAGAGGAG--GAGCTT
GCAGTGAGCTGAGATCCGGCCACTGCAC-------TCCAG--CCTG------GGTG--AC
-AGAGCA-AGACTCC--GTCTCA-----------------------------
>subfamily7 count=133 pvalue=1e-202 ( parent_pvalue=9e-126 ) parent=0 muts= 276:g/c 132:c/a 122:a/t
---------------------GGCCGGGCGCGGTGGCTCAAGCCTGTAATCCCAGCACTT
TGGGAGGCCGAGACGGGCGGATCAC--GAGGTCAGGAGATCGAGACCATCCT------GG
CTAACACAGTGAAACCCCGTCTCTACT---AAAAAATAC----AAAAA--A---------
------------------------AATAGCCGGGCGAGGTGGCGGGCGCCTGTAGTCCCA
GCTA-TAGG-GAGGCTGAGGCAGGAGAATGGCG-T--AAA-CCTGGGAGGCG--GAGCTT
GCAGTGAGCTGAGATCCGGCCACTGCAC-------TCCAG--CCTG------GGCG--AC
-AGTGCG-AGACTCC--CTCTCA-----------------------------
>subfamily89 count=23 pvalue=5e-240 ( parent_pvalue=1e-202 ) parent=7 muts= 196:g/c
---------------------GGCCGGGCGCGGTGGCTCAAGCCTGTAATCCCAGCACTT
TGGGAGGCCGAGACGGGCGGATCAC--GAGGTCAGGAGATCGAGACCATCCT------GG
CTAACACAGTGAAACCCCGTCTCTACT---AAAAAATAC-----AAAA--A---------
------------------------AATAGCCGGGCGAGGTAGCGGGCGCCTGTAGTCCCA
GCTA-TAGG-GAGGCTGAGGCAGGAGAATGCCG-C-AAAA-CCCGGGAGGCG--GAGCTT
GCAGTGAGCTGAGATCCGGCCACTGCAC-------TCCAG--CCTG------GGCG--AC
-AGTGCG-AGACTCC--CTCTCA-----------------------------
>subfamily40 count=25 pvalue=3e-7 ( parent_pvalue=3e-7 ) parent=30 muts= 244:g/c 135:g/c
---------------------GGCCGGGCGCGGTGGCTCAAGCCTGTAATCCCAGCACTT
TGGGAGGCCGAGACGGGCGGATCAC--GAGGTCAGGAGATCGAGACCATCCT------GG
TTAACACGGTGAAACCCCGTTTTTATT---AAAAAATAC-----AAAA--A---------
------------------------ACTACCCGGGGGAGGTGGCGGGCGCCTGTAGTCCCA
GTTATTCGG-GAGGCTGAGGCAGGAGAATGGCG-T--GAA-CCCGGGAGGGG--GAGCTT
GCAGTGAGCTGAGATCCGGCCACTCCAC-------TCCAG--CCTG------GGGG--AC
-AGAGCG-AGATTCC--TTTTCA-----------------------------
>subfamily86 count=14 pvalue=6e-283 ( parent_pvalue=3e-7 ) parent=40 muts= 149:c/g
---------------------GGCCGGGCGCGGTGGCTCAAGCCTGTAATCCCAGCACTT
TGGGAGGCCGAGACGGGCGGATCAC--GAGGTCAGGAGATCGAGACCATCCT------GG
TTAACACGGTGAAACCCCGTTTTTATT---AAAAAATAC-----AAAA--A---------
------------------------ATTACCCGGGGGAGGGGGGGGGCGCCTGTAGTCCCA
GTTATTCGG-GAGGTTGAGGCAGGAGAATGGCG-T--GAA-CCCGGGAGGGG--GAGCTT
CCAGTGAGCTGAGATCCCGCCACTCCAC-------TCCAG--CCTG------GGGG--AC
-AGAGCG-AGATTCC--TTTTCA-----------------------------
>subfamily114 count=10 pvalue=1e-15 ( parent_pvalue=2e-212 ) parent=44 muts= 67:g/a
---------------------GGCCGGGCGCGGTGGCTCAAGCCTGTAATCCCAGCACTT
TGGGAGGCCGAGACGGGCGGATCAC--AAGATCAGGAGATCGAGACCATCCT------GG
CTAACACGGCGAAACCCCGTCTCTACT----AAAAACAC-----AAAA--A---------
------------------------ATTAGCCGGGCGAGGTGGCG-GCGCCTGTAGTCCCA
GCTACTCGG-GAGGCTGAGGCAGGAGAATGGCG-G--GAA-CCCGGGAGGCG--GAGCTT
GCAGTGAGCTGAGATCCGGCCACTGCAC-------TCCAG--CCTG------GGCG--AC
-AGAGCG-AGACTCC--GTCTCA-----------------------------
>subfamily44 count=354 pvalue=2e-212 ( parent_pvalue=9e-126 ) parent=0 muts= 131:a/g 97:c/g
---------------------GGCCGGGCGCGGTGGCTCAAGCCTGTAATCCCAGCACTT
TGGGAGGCCGAGACGGGCGGATCAC--AAGGTCAGGAGATCGAGACCATCCT------GG
CTAACACGGCGAAACCCCGTCTCTACT----AAAAACAC-----AAAA--A---------
------------------------ATTAGCCGGGCGAGGTGGCG-GCGCCTGTGGTCCCA
GCTACTCGG-GAGGCTGAGGCAGGAGAATGGCG-G--GAA-CCCGGGAGGCG--GAGCTT
GCAGTGAGCTGAGATCTGGCCACTGCAC-------TCCAG--CCTG------GGCG--AC
-AGAGCG-AGACTCC--GTCTCA-----------------------------
>subfamily91 count=16 pvalue=3e-155 ( parent_pvalue=2e-212 ) parent=44 muts= 83:c/a
---------------------GGCCGGGCGCGGTGGCTCAAGCCTGTAATCCCAGCACTT
TGGGAGGCCGAGACGGGCGGATCAC--AAGGTCAGGAGATCGAGACAATCCT------GG
CTAACACGGCGAAACCCCGTCTCTACT----AAAAACAC-----AAAA--A---------
------------------------ATTAGCCGGGCGAGGTGGCG-GCGCCTGTGGTCCCA
GCTACTCGG-GAGGCTGAGGCAGGAGAATAGCG-G--GAA-CCCGGGAGGCG--GAGCTT
GCAGTGAGCTGAGATCTGGCCACTGCAC-------TCCAG--CCTG------GGCG--AC
-AGAGCG-AGACTCC--GTCTCA-----------------------------
>subfamily28 count=79 pvalue=5e-80 ( parent_pvalue=9e-126 ) parent=0 muts= 243:t/g 114:t/c
---------------------GGCCGGGCGCGGTGGCTCAAGCCTGTAATCCCAGCACTT
TGGGAGGCCGAGACGGGTGGATCAC--GAGGTCAGGAGATCGAGACCATCCT------GG
CTAACACGGTGAAACCCCGTCTCCACT---AAAAAATAC-----AAAA--A---------
------------------------ACTAGCCGGGCGAAGTGGCGGGCGCCTGTAGTCCCA
GCTACTCGG-GAGGCTGAGGCGGGAGAATGGCG-T--GAA-CCTGGGAGGCG--GAGCTT
GCAGTGAGCTGAGATCCGGCCACGGCAC-------TCCAG--CCTG------GGCG--AC
-AGAGCA-AGACTCC--GTCTCA-----------------------------
>subfamily26 count=160 pvalue=1e-194 ( parent_pvalue=9e-126 ) parent=0 muts= 151:g/a 31:c/t
---------------------GGCCGGGCGCGGTGGCTCAAGCCTGTAATCCTAGCACTT
TGGGAGGCCGAGACGGGCGGATCAC--AAGGTCAGGAGATCGAGACCATCCT------GG
CTAACACGGTGAAACCCCGTCTCTACT---AAAAAGTAC-----AAAA--A---------
------------------------ACTAGCCGGGCGAGGTGGCGAGCGCCTGTAGTCCCA
GCTACTCGG-GAGGCTGAGCCAGGAGAATGGCG-T--AAA-CCCGGGAGGCG--GAGCTT
GCAGTGAGCAGAGATCCGGCCACTGCAC-------TCCAG--CCTG------GGTG--AC
-AGAGCG-AGACTCC--GTCTCA-----------------------------
>subfamily95 count=10 pvalue=1e-104 ( parent_pvalue=1e-194 ) parent=26 muts= 245:c/a
---------------------GGCCGGGCGCGGTGGCTCAAGCCTGTAATCCTAGCACTT
TGGGAGGCCGAGACGGGCGGATCAC--GAGGTCAGGAGATCGAGACCATCCT------GG
CTAACACGGTGAAACCCCGTCTCTACT---AAAAAGTAC-----AAAA--A---------
------------------------ACTAGCCGGGCGAGGTGGCGAGCGCCTGTAGTCCCA
GCTACTCGG-GAGGCTGAGCCAGGAGAATGGCG-T--AAA-CCCGGGAGGCG--GAGCTT
GCAGTGAGCAGAGATCCGGCCACTGAAC-------TCCAG--CCTG------GGTG--AC
-AGAGCG-AGACTCC--GTCTCA-----------------------------
>subfamily29 count=149 pvalue=2e-184 ( parent_pvalue=9e-126 ) parent=0 muts= 263:a/c 98:g/c
---------------------GGCCGGGCGCGGTGGCTCAAGCCTGTAATCCCAGCACTT
TGGGAGGCCGAGACGGGCGGATCAC--GAGGTCAGGAGATCGAGACCATCCT------GG
CTAACACCGTGAAACCCCGTCTCTACT----AAAAATAC-----AAAA--A---------
------------------------ACTAGCCGGGCGAGGTGGCGGGCGCCTGTAGTCCCA
GCTACTTGG-GAGGCTGAGGCAGGAGAATGGCG-T--AAA-CCCGGGAGGCG--GAGCTT
GCAGTGAGCTGAGATCCGGCCACTGCAC-------TCCAG--CCCG------GGCT--AC
-CGAGCA-AGACTCC--GTCTCA-----------------------------
>subfamily82 count=32 pvalue=2e-293 ( parent_pvalue=2e-184 ) parent=29 muts= 189:g/a
---------------------GGCCGGGCGCGGTGGCTCAAGCCTGTAATCCCAGCACTT
TGGGAGGCCGAGACGGGCGGATCAC--GAGGTCAGGAGATCGAGACCATCCT------GG
CTAACACCGTGAAACCCCGTCTCTACT----AAAAATAC-----AAAA--A---------
------------------------ACTAGCCGGGCGAGGTGGCGGGCGCCTGTAGTCCCA
GCTACTTGG-GAGGCTGAGGCAGAAGAATGGCG-T--AAA-CCCGGGAGGCG--GAGCTT
GCAGTGAGCTGAGATCCGGCCACTGCAC-------TCCAG--CCCG------GGCT--AC
-CGAGCA-AGACTCC--GCCTCA-----------------------------
>subfamily63 count=29 pvalue=4e-125 ( parent_pvalue=1e-193 ) parent=11 muts= 236:g/c
---------------------GGCCGGGCGCGGTGGCTCAAGCCTGTAATCCCAGCACTT
TGGGAGGCCGAGACGGGCGGATCAC--GAGGTCAGGAGATCGAGACCATCCT------GG
CTAACACGATGAAACCCCGTCTCTACT---AAAAGATAC-----AAAA--A---------
------------------------ACTAGCCGGGCGTGGTGGCGGGCGCCTGTAGTCCCA
GCTACTCCG-GAGGCTGAGGCAGGAGAATGGCG-T--GAA-CCCGGGAGGCG--GAGCTT
GCAGTGAGCCGAGATCCGGCCACTGCAC-------TCCAG--CCTG------GGCG--AC
-AGAGCG-AGACTCC--GTCTCA-----------------------------
>subfamily11 count=93 pvalue=1e-193 ( parent_pvalue=9e-126 ) parent=0 muts= 174:g/c 121:a/g 99:g/a
---------------------GGCCGGGCGCGGTGGCTCAAGCCTGTAATCCCAGCACTT
TGGGAGGCCGAGACGGGCGGATCAC--GAGGTCAGGCGATCGAGACCATCCT------GG
CTAACACGATGAAACCCCGTCTCTACT---AAAAGATAC-----AAAA--A---------
------------------------ACTAGCCGGGCGTGGTGGCGGGCGCCTGTAGTCCCA
GCTACTCCG-GAGGCTGAGGCAGGAGAATGGCG-T--GAA-CCCGGGAGGCG--GAGCTT
GCAGTGAGCCGAGATCGGGCCACTGCAA-------TCCAG--CCTG------GGCG--AC
-AGAGCG-AGACTCC--GTCTCA-----------------------------
>subfamily78 count=25 pvalue=3e-514 ( parent_pvalue=1e-193 ) parent=11 muts= 22:c/t
---------------------GGCCGGGCGCGGTGGCTCAAGCTTGTAATCCCAGCACTT
TGGGAGGCCGAGACGGGCGGATCAC--GAGGTCAGGCGATCGAGACCATCCT------GG
CTAACACGATGAAACCCCGTCTCTACT---AAAAGATAC-----AAAA--A---------
------------------------ACTAGCCGGGCGTGGTGGCGGGCGCCTGTAGTCCCA
GCTACTCCG-GAGGCTGAGGCAGGAGAATGGCG-T--GAA-CCCGGGAGGCG--GAGCTT
GCAGTGAGCCGAGATCGGGCCACTGCAA-------TCCAG--CCTG------GGCG--AC
-AGAGCG-AGACTCC--GTCTCA-----------------------------
>subfamily30 count=101 pvalue=3e-7 ( parent_pvalue=9e-126 ) parent=0 muts= 141:c/g 111:c/t
---------------------GGCCGGGCGCGGTGGCTCAAGCCTGTAATCCCAGCACTT
TGGGAGGCCGAGACGGGCGGATCAC--GAGGTCAGGAGATCGAGACCATCCT------GG
CTAACACGGTGAAACCCCGTTTTTATT---AAAAAATAC-----AAAA--A---------
------------------------ACTAGCCGGGCGAGGTGGCGGGCGCCTGTAGTCCCA
GTTACTCGG-GAGGCTGAGGCAGGAGAATGGCG-T--GAA-CCCGGGAGGCG--GAGCTT
GCAGTGAGCTGAGATCCGGCCACTGCAC-------TCCAG--CCTG------GGCG--AC
-AGAGCG-AGATTCC--GTTTCA-----------------------------
>subfamily49 count=51 pvalue=3e-385 ( parent_pvalue=3e-7 ) parent=30 muts= 141:c/g
---------------------GGCCGGGCGCGGTGGCTCAAGCCTGTAATCCCAGCACTT
TGGGAGGCCGAGACGGGCGGATCAC--GAGGTCAGGAGATCGAGACCATCCT------GG
CTAACACGGTGAAACCCCGTTTTTATT---AAAAAATAC-----AAAA--A---------
------------------------ACTAGCCGGGGGAGGTGGCGGGCGCCTGTAGTCCCA
GTTACTCGG-GAGGCTGAGGCAGGAGAATGGCG-T--GAA-CCCGGGAGGCG--GAGCTT
GCAGTGAGCTGAGATCCGGCCACTGCAC-------TCCAG--CCTG------GGCG--AC
-AGAGCG-AGATTCC--GTTTCA-----------------------------
>subfamily111 count=10 pvalue=2e-16 ( parent_pvalue=6e-770 ) parent=2 muts= 151:g/t
----------------------GCCGGGCGCGGTGGCTCAAGCCTGTAATCCCAGCACTT
TGGGAGGCTGAGACGGGCGGATCAC--AAGGTCAGGAGATCGAGACCATCCT------GG
CTAACACGGTGAAACCCCGTCTCTACT---AAAAAATAC-----AAAA--A---------
------------------------ACTAGCCGGGCGAGGTGGCGTGCGCCTGTGGTCCCA
GCTACTCCG-GAGGCTGAGGCAGGAGAATGGCG-T--AAA-CCCGGGAGGCG--GAGCTT
GCAGTGAGCTGAGATCCGGCCACTGCAC-------TCCAG--CCTG------GGCG--AC
-AGAGCC-AGACTCA--GTCTCA-----------------------------
>subfamily79 count=67 pvalue=3e-447 ( parent_pvalue=6e-770 ) parent=2 muts= 169:t/a
---------------------GGCCGGGCGCGGTGGCTCAAGCCTGTAATCCCAGCACTT
TGGGAGGCCGAGACGGGCGGATCAT--GAGGTCAGGAGATCGAGACTATCCT------GG
CTAACACGGTGAAACCCCATCTCTACT---AAAAAATAC-----AAAA--A---------
------------------------ACTAGCCGGGCGAAGTGGCGGGCGCCTGTGGTCCCA
GCATCTCGG-GAGGCTGAGGCAGGAGAATGGCG-T--AAA-CCCGGGAGGCG--GAGCTT
GCAGTGAGCTGAGATCCGGCCACTGCAC-------TCCAG--CCTG------GGCG--AC
-AGAGCC-AGACTCA--GTCTCA-----------------------------
>subfamily39 count=23 pvalue=5e-26 ( parent_pvalue=9e-126 ) parent=0 muts= 85:t/g 64:g/c
---------------------GGCCGGGCGCGGTGGCTCAAGCCTGTAATCCCAGCACTT
TGGGAGGCCGAGACGGGTGGATCAC--CAGGTCAGGAGTTTGAGACCAGCCT------GG
CTAACACGGTGAAACCCCGTCTCTACT---AAAAAATAC-----AAAA--A---------
------------------------ACTAGCCGGGCGAGGTGGCGGGCGCCTGTAGTCCCA
GCTACTTGG-GAGGCTGAGGCAGGAGAATGGCG-T--GAA-CCCGGGAGGCG--GAGCTT
GCAGTGAGCTGAGATCCGGCCACTGCAC-------TCCAG--CCTG------GGCG--AC
-AGAGCG-AGACTCC--GTCTCA-----------------------------
>subfamily6 count=43 pvalue=1e-33 ( parent_pvalue=9e-126 ) parent=0 muts= 264:g/a 253:c/t 131:a/c
---------------------GGCCGGGCGCGGTGGCTCAAGCCTGTAATCCCAGCACTT
TGGGAGGCCGAGACGGGCGGATCAC--AAGGTCAGGAGATCGAGACCATCCT------GG
CTAACACGGTGAAACCCCGTCTCTACT---AAAAAATAC-----AAAA--A---------
------------------------CCTAGCCGGGCGAGGTGGCGGGCGTCTGTAGTCCCA
GCTACTCGG-GAGGCTGAGGCAGGAGAATGGCG-T--GAA-CCCGGGAGGCG--GAGCTT
GCAGTGAGCTGAGATCCGGCCACTGCAC-------TCCAG--TCTG------GGCG--AC
-AAAGCG-AGACTCT--GTCTCA-----------------------------
>subfamily124 count=27 pvalue=7e-6 ( parent_pvalue=9e-126 ) parent=0 muts= 193:a/c
---------------------GGCCGGGCACGGTGGCTCAAGCCTGTAATCCCAGCACTT
TGGGAGGCCGAGACGGGCGGATCAC--GAGGTCAGGAGATCGAGACCATCCT------GG
CTAACACGGTGAAACCCCATCTCTACT--AAAAAAATAC-----AAAA--A---------
------------------------ACTAGCCGGGCGTGGTGGCG-GCGCCTGTAGTCCCA
GCTACTTGG-GAGGCTGAGGCAGGAGACTGGCG-T--GAA-CCCGGGAGGCA--GAGCTT
GCAGTGAGCTGAGATCCGGCCACTGCAC-------TCCAG--CCTG------GGCG--AC
-AGAGCG-AGACTCC--GTCTCA-----------------------------
>subfamily113 count=35 pvalue=1e-15 ( parent_pvalue=9e-544 ) parent=41 muts= 267:c/g
---------------------GGCCGGGCGCGGTGGCTCAAGCCTGTAATCCCAGCACTT
TGGGAGGCCGAGATGGGCGGATCAC--AAGGTCAGGAGATCAAGACCATCCT------GG
CTAACACGGTGAAACCCCGTCTCTACT---AAAAAATAC-----AAAA--A---------
------------------------TCTAGCCGGGCGAGGTGGCGGGCGCCTGTAGTCCCA
GCTACTCGG-GAGGCTGAGGCAGGAGAATGGCG-T--AAA-CCTGGGAGGCG--GAGCTT
GCAGTGAGCTGAGATCCGGCCACTGCAC-------TCCAG--CCTG------GGCG--AC
-AGAGGG-AGACTCC--GCCTCA-----------------------------
>subfamily112 count=14 pvalue=8e-16 ( parent_pvalue=9e-544 ) parent=41 muts= 202:a/c
---------------------GGCCGGGCGCGGTGGCTCAAGCCTGTAATCCCAGCACTT
TGGGAGGCCGAGACGGGCGGATCAC--GAGGTCAGGAGATCAAGACCATCCT------GG
CTAACACGGTGAAACCCCGTCTCTACT---AAAAAATAC-----AAAA--A---------
------------------------TCTAGCCGGGCGAGGTGGCGGGCGCCTGTAGTCCCA
GCTACTCGG-GAGGCTGAGGCAGGAGAATGGCG-T--AAC-CCTGGGAGGCG--GAGCTT
GCAGTGAGCTGAGATCCGGCCACTGCAC-------TCCAG--CCTG------GGCG--AC
-AGAGCG-AGACTCC--GCCTCA-----------------------------
>subfamily75 count=20 pvalue=3e-893 ( parent_pvalue=2e-103 ) parent=27 muts= 232:g/c
---------------------GGCCGGGCGCGGTGGCTCAAGCCTGTAATCCCAGCACTT
TGGGAGGCCGAGACGGGCGGATCAC--GAGGTCAGGAGATCGAGACCATCCT------GG
CTAACACGGTGAAACCCCGTCTCTACT--AAAAAAATAC-----AAAA--A---------
------------------------ACTAGCCGGGCGAGGTGGCTGGCGCCTGTAGTCCCA
GCTACTCGG-GAGGCTGAGGCAGGAGAATAGCG-T--AAA-CCCGGGAGGCG--GAGCTT
GCAGTGAGCTGACATCCGGCCACTGCAC-------TCCAG--TCTG------GGTG--AC
-AGAGCG-GGACTCC--GTCTCA-----------------------------
>subfamily27 count=75 pvalue=2e-103 ( parent_pvalue=9e-126 ) parent=0 muts= 195:g/a 150:g/t
---------------------GGCCGGGCGCGGTGGCTCAAGCCTGTAATCCTAGCACTT
TGGGAGGCCGAGACGGGCGGATCAC--GAGGTCAGGAGATCGAGACCATCCT------GG
CTAACACGGTGAAACCCCGTCTCTACT---AAAAAATAC-----AAAA--A---------
------------------------ACTAGCCGGGCGAGGTGGCTGGCGCCTGTAGTCCCA
GCTACTCGG-GAGGCTGAGGCAGGAGAATAGCG-T--AAA-CCCGGGAGGCG--GAGCTT
GCAGTGAGCTGAGATCCGGCCACTGCAC-------TCCAG--TCTG------GGCG--AC
-AGAGCG-AGACTCC--GTCTCA-----------------------------
>subfamily101 count=28 pvalue=5e-61 ( parent_pvalue=5e-1036 ) parent=32 muts= 162:t/c
---------------------GGCCGGGCGCGGTGGCTCAAGCCTGTAATCCCAGCACTT
TGGGAGGCCGAGACGGGTGGATCAC--GAGGTCAGGAGATCGAGACCATCCT------GG
CTAACACGGTGAAACCCCGTCTCTACT---AAGAAATAC-----AAAA--A---------
------------------------ACTAGCCGGGCGAGGTGGCGGGCGCCTGTAGCCCCA
GCTACTCGG-GAGGCTGAGGCCGGAGAATGGCG-T--GAA-CCCGGGAGGCG--GAGCTT
GCAGTGAGCTGAGATCCGGCCACTGCAC-------TCTAG--CCTG------GGCT--AC
-AGAGCC-AGACTCC--GTCTCA-----------------------------
>subfamily98 count=39 pvalue=2e-84 ( parent_pvalue=5e-1036 ) parent=32 muts= 132:c/g
---------------------GGCCGGGCGCGGTGGCTCAAGCCTGTAATCCCAGCACTT
TGGGAGGCCGAGACGGGTGGATCAC--GAGGTCAGGAGATCGAGACCATCCT------GG
CTAACACGGTGAAACCCCGTCTCTACT---AAGAAATAC-----AAAA--A---------
------------------------AGTAGCCGGGCGAGGTGGCGGGCGCCTGTAGTCCCA
GCTACTCGG-GAGGCTGAGGCCGGAGAATGGCG-T--GAA-CCCAGGAGGCG--GAGCTT
GCAGTGAGCTGAGATCCGGCCACTGCAC-------TCTAG--CCTG------GGCG--AC
-AGAGCG-AGACTCC--GTCTCA-----------------------------
>subfamily13 count=18 pvalue=9e-32 ( parent_pvalue=9e-126 ) parent=0 muts= 247:c/t 122:a/c 97:c/a
---------------------GGCCGGGCGCGGTGGCTCAAGCCTGTAATCCCAGCACTT
TGGGAGGCCGAGACGGGCGGATCAC--GAGGTCAGGAGATCGAGACCATCCT------GG
CTAACAAGGTGAAACCCCATCTCTACT---AAAAAATAC----AAAAAAAA---------
------------------------ACTAGCCGGGCGAGGTGGCGGGCGCCTGTAGTCCCA
GCTACTCGG-GAGGCTGAGGCAGGAGAATGGCG-T--AAA-CCCGGGAGGCG--GAGCTT
GCAGTGAGCTGAGATCCGGCCACTGCAC-------CCCAG--CCTG------GGCG--AC
-AGAGCG-AGACTCC--CTCTCA-----------------------------
>subfamily76 count=13 pvalue=3e-883 ( parent_pvalue=9e-32 ) parent=13 muts= 114:t/a
---------------------GGCCGGGCGCGGTGGCTCAAGCCTGTAATCCCAGCACTT
TGGGAGGCCGAGACGGGCGGATCAC--GAGGTCAGGAGATCGAGACCATCCT------GG
CTAACAAGGTGAAACCCCATCTCAACT---AAAAAATAC----AAAAAATA---------
------------------------ACTAGCCGGGCGAGGTGGCGGGCGCCTGTAGTCCCA
GCTACTCGG-GAGGCTGAGGCAGGAGAATGGCG-T--AAA-CCCGGGAGGCG--GAGCTT
GCAGTGAGCTGAGATCCGGCCACTGCAT-------CCCAG--CCTG------GGCG--AC
-AGAGCG-AGACTCC--CTCTCA-----------------------------
>subfamily24 count=60 pvalue=9e-39 ( parent_pvalue=3e-179 ) parent=3 muts= 245:c/t 88:t/g
---------------------GGCCGGGCGCGGTGGCTCAAGCCTGTAATCCCAGCACTT
TGGGAGGCCGAGACGGGCGGATCAC--GAGGTCAGGAGATCAAGACCATCCT------GG
CTAACACGGTGAAACCCCGTCTCTACT----AAAAATAC-----AAAA--A---------
------------------------ATTAGCCGGGCGTGGTGGCGGGCGCCTGTAGTCCCA
GCTACTCGG-GAGGCTGAGGCAGGAGAATGGCG-T--AAA-CCCGGGAGGCG--GAGCTT
GCAGTGAGCTGAGATCCGGCCACTGTAC-------TCCAG--CCTG------GGTG--AC
-AGAGCG-AGACTCC--GTCTCA-----------------------------
>subfamily88 count=16 pvalue=2e-254 ( parent_pvalue=9e-39 ) parent=24 muts= 74:g/t
---------------------GGCCGGGCGCGGTGGCTCAAGCCTGTAATCCCAGCACTT
TGGGAGGCCGAGACGGGCGGATCAC--GAGGTCAGGATATCAAGACCATCCG------GG
CTAACACGGTGAAACCCCGTCTCTACT----AAAAATAC-----AAAA--A---------
------------------------ATTAGCCGGGCGTGGTGGCGGGCGCCTGTAGTCCCA
GCTACTCGG-GAGGCTGAGGCAGGAGAATGGCG-T--AAA-CCCGGGAGGCG--GAGCTT
GCAGTGAGCTGAGATCCGGCCACTGTAC-------TCCAG--CCTG------GGTG--AC
-AGAGCG-AGACTCC--GTCTCA-----------------------------
>subfamily128 count=17 pvalue=4e-4 ( parent_pvalue=5e-1036 ) parent=32 muts= 144:g/c
---------------------GGCCGGGCGCGGTGGCTCAAGCCTGTAATCCCAGCACTT
TGGGAGGCCGAGACGGGCGGATCAC--GAGGTCAGGAGATCGAGACCATCCT------GG
CTAACACGGTGAAACCCCGTCTCTATT---AAGAAATAC-----AAAA--A---------
------------------------ACTAGCCGGGCGACGTGGCGGGCGCCTGTAGTCCCA
GCTACTCGG-GAGGCTGAGGCCGGAGAATGGCG-T--GAA-CCCGGGAGGCG--GAGCTT
GCAGTGAGCTGAGATCGGGCCACTGCAC-------TCCAG--CCTG------GGCA--AC
-AGAGCG-AGACTCC--ATCTCA-----------------------------
>subfamily41 count=919 pvalue=9e-544 ( parent_pvalue=5e-1036 ) parent=32 muts= 132:c/- 92:t/a
---------------------GGCCGGGCGCGGTGGCTCAAGCCTGTAATCCCAGCACTT
TGGGAGGCCGAGATGGGCGGATCAC--GAGGTCAGGAGATCGAGACCATCCT------GG
CTAACACGGTGAAACCCCGTCTCTACT---AAGAAATAC------AAA--A---------
------------------------AATAGCCGGGCGAGGTGGCGGGCGCCTGTAGTCCCA
GCTACTCGG-GAGGCTGAGGCCGGAGAATGGCG-T--GAA-CCCGGGAGGCG--GAGCTT
GCAGTGAGCTGAGATCCGGCCACTGCAC-------TCCAG--CCTG------GGCG--AC
-AGAGCG-AGACTCC--GTCTCA-----------------------------
>subfamily81 count=20 pvalue=2e-305 ( parent_pvalue=1e-240 ) parent=42 muts= 221:c/g
---------------------GGCCGGGCGCGGTGGCTCAAGCCTGTAATCCCAGCACTT
TGGGAGGCCGAGATGGGCGGATCAC--GAGGTCAGGAGATCGAGACCATCCT------GG
CTAACACGGTGAAACCCCGTCTCTACT---AAGAAATAC------AAA--A---------
------------------------AATAGCCGGGCGAGGTGGC-AGCGCCTGTAGTCCCA
GCTACTCGG-GAGGCTGAGGCCGGAGAATGGCG-T--GAA-CCCGGGAGGCG--GAGCTT
GGAGTGAGCTGAGATCCGGCCACTGCAC-------TCCAG--CCTG------GGCG--AC
-AGCGCG-AGACTCC--GTCTCA-----------------------------
>subfamily87 count=18 pvalue=6e-278 ( parent_pvalue=1e-240 ) parent=42 muts= 203:c/g
---------------------GGCCGGGCGCGGTGGCTCAAGCCTGTAATCCCAGCACTT
TGGGAGGCCGAGATGGGCGGATCAC--GAGGTCAGGAGATCGAGACCATCCT------GG
CTAACACGGTGAAACCCCGTCTCTACT---AAGAAATAC------AAA--A---------
------------------------AATAGCCGGGCGAGGTGGC-AGCGCCTGTAGTCCCA
GCTACTCGG-GAGGCTGAGGCCGGAGAATGGCG-T--GAA-GCCGGGAGGCG--GAGCTT
GCAGTGAGCTGAGATCCGGCCACTGCAC-------TCCAG--CCTG------GGCG--AC
-AGCGCG-AGACTCC--GTCTCA-----------------------------
>subfamily42 count=372 pvalue=1e-240 ( parent_pvalue=9e-544 ) parent=41 muts= 265:a/c 152:g/-
---------------------GGCCGGGCGCGGTGGCTCAAGCCTGTAATCCCAGCACTT
TGGGAGGCCGAGATGGGCGGATCAC--GAGGTCAGGAGATCGAGACCATCCT------GG
CTAACACGGTGAAACCCCGTCTCTACT---AAGAAATAC------AAA--A---------
------------------------AATAGCCGGGCGAGGTGGC-AGCGCCTGTAGTCCCA
GCTACTCGG-GAGGCTGAGGCCGGAGAATGGCG-T--GAA-CCCGGGAGGCG--GAGCTT
GCAGTGAGCTGAGATCCGGCCACTGCAC-------TCCAG--CCTG------GGCG--AC
-AGCGCG-AGACTCC--GTCTCA-----------------------------
>subfamily43 count=34 pvalue=1e-28 ( parent_pvalue=5e-1036 ) parent=32 muts= 132:c/- 92:t/a
---------------------GGCCGGGCGCGGTGGCTCAAGCCTGTAATCCCAGCACTT
TGGGAGGCCGAGACGGGCGGATCAC--GAGGTCAGGAGATCGAGACCATCCT------GG
CAAACACGGTGAAACCCCGTCTCTATT------AAATAC----AAAAA--A---------
------------------------ACTAGCCGGGCGAGGTGGCGGGCGCCTGTAGTCCCA
GCTACTCGG-GAGGCTGAGGCCGGAGAATGGCG-T--GAA-CCCGGGAGGCG--GAGCTT
GCAGTGAGCTGAGATCCGGCCACTGCAC-------TCCAG--CCTG------GGTG--AC
-AGAGCG-AGACTCC--GTCTCA-----------------------------
>subfamily100 count=10 pvalue=8e-73 ( parent_pvalue=1e-28 ) parent=43 muts= 130:a/c
---------------------GGCCGGGCGCGGTGGCTCAAGCCTGTAATCCCAGCACTT
TGGGAGGCCGAGACGGGCGGATCAC--GAGGTCAGGAGATCGAGACCATCCT------GG
CAAACACGGTGAAACCCCGTCTCTATT------AAATAC-----AAAA--A---------
------------------------ACTAGCCGGGCGAGGTGGCGGGCGCCTGTAGTCCCA
GCTACTTGG-GAGGCTGAGGCCGGAGAATGGCG-T--GAA-CCCGGGAGGCG--GAGCTT
GCAGTGAGCTGAGATCCGGCCACTGCAC-------TCCAG--CCTG------GGTG--AC
-AGAGCG-AGACTCC--GTCTCA-----------------------------
>subfamily85 count=79 pvalue=3e-308 ( parent_pvalue=5e-1036 ) parent=32 muts= 247:c/g
---------------------GGCCGGGCGCGGTGGCTCAAGCCTGTAATCCCAGCACTT
TGGGAGGCCGAGACGGGCGGATCAC--GAGGTCAGGAGATCGAGACCATCCT------GG
CTAACACGGTGAAACCCCGTCTCTATT---AAGAAATAC-----AAAA--A---------
------------------------ACTAGCCGGGCGAGGTGGCGGGCGCCTGTAGTCCCA
GCTACTCGG-GAGGCTGAGGCCGGAGAATGGCG-T--GAA-CCCGGGAGGCG--GAGCTT
GCAGTGAGCTGAGATCCGGCCACTGCAG-------TCCAG--CCTG------GGTG--AC
-AGAGCG-AGACTCC--GTCTCA-----------------------------
>subfamily32 count=995 pvalue=5e-1036 ( parent_pvalue=9e-126 ) parent=0 muts= 187:a/c 119:a/g
---------------------GGCCGGGCGCGGTGGCTCAAGCCTGTAATCCCAGCACTT
TGGGAGGCCGAGACGGGCGGATCAC--GAGGTCAGGAGATCGAGACCATCCT------GG
CTAACACGGTGAAACCCCGTCTCTATT---AAGAAATAC-----AAAA--A---------
------------------------ACTAGCCGGGCGAGGTGGCGGGCGCCTGTAGTCCCA
GCTACTCGG-GAGGCTGAGGCCGGAGAATGGCG-T--GAA-CCCGGGAGGCG--GAGCTT
GCAGTGAGCTGAGATCCGGCCACTGCAC-------TCCAG--CCTG------GGCG--AC
-AGAGCG-AGACTCC--GTCTCA-----------------------------
>subfamily84 count=109 pvalue=4e-285 ( parent_pvalue=5e-1036 ) parent=32 muts= 97:c/g
---------------------GGCCGGGCGCGGTGGCTCAAGCCTGTAATCCCAGCACTT
TGGGAGGCCGAGACGGGCGGATCAC--GAGGTCAGGAGATCGAGACCATCCT------GG
CTAACAGGGTGAAACCCCGTCTCTATT---AAGAAATAC-----AAAA--A---------
------------------------ACTAGCCGGGCGAGGTGGCGGGCGCCTGTAGTCCCA
GCTACTCGG-GAGGCTGAGGCCGGAGAATGGCG-T--GAA-CCCGGGAGGCG--GAGCTT
GCAGTGAGCTGAGATCCGGCCACTGCAC-------TCCAG--CCTG------GGCG--AC
-AGAGCG-AGACTCC--GTCTCA-----------------------------
>subfamily122 count=32 pvalue=2e-7 ( parent_pvalue=9e-126 ) parent=0 muts= 209:a/c
---------------------GGCCGGGCGCGGTGGCTCAAGCCTGTAATCCCAGCACTT
TGGGAGGCCGAGACGGGCGGATCAC--GAGGTCAGGAGATCAAGACCATCCT------GG
CTAACACGGTGAAACCCCGTCTCTACT---AAAAAATAC-----AAAA--A---------
------------------------ACTAGCCGGGCGAGGTGGCAGGCGCCTGTAGTCCCA
GCTACTCGG-GAGGCTGAGGCAGGAGAATGGCG-T--AAA-CTCGGGCGGCG--GAGCTT
GCAGTGAGCTGAGATCCGGCCACTGCAC-------TCCAG--CTTG------GGCG--AC
-AGAGCG-AGACTCC--GTCTCA-----------------------------
>subfamily12 count=62 pvalue=2e-14 ( parent_pvalue=9e-126 ) parent=0 muts= 250:c/t 161:g/a 96:a/c
---------------------GGCCGGGCGCGGTGGCTCAAGCCTGTAATCCCAGCACTT
TGGGAGGCCGAGACGGGCGGATCAC--AAGGTCAGGAGATCGAGACCATCCT------GG
CTAACCCGGTGAAACCCCGTCTCTACT---AAAAAATAC-----AAAA--A---------
------------------------ACTAGCCGGGCGAGGTGGTGGGCGCCTGTAATCCCA
GCTACTCGG-GAGGCTGAGGCAGGAGAATGGCG-T--AAA-CCCGGGAGGCG--GAGCTT
GCAGTGAGCTGAGATCCGGCCACTGCAC-------TCTAG--CCTG------GGCG--AC
-AGAGCG-AGACTCC--GTCTCA-----------------------------
>subfamily21 count=48 pvalue=5e-79 ( parent_pvalue=3e-179 ) parent=3 muts= 260:g/t 156:c/t
---------------------GGCCGGGCGCGGTGGCTCAAGCCTGTAATCCCAGCACTT
TGGGAGGCCGAGACGGGCGGATCAC--GAGGTCAGGAGATCGAGACCATCCT------GG
CTAACATGGTGAAACCCCGTCTCTACT---AAAAAATAC-----AAAA--A---------
------------------------ACTAGCCGGGCGCGGTGGCGGGCGCTTGTAGTCCCA
GCTACTCGGGAAGGCTGAGGCAGGAGAATGGCG-T--AAA-CCCGGGAGGCG--GAGCTT
GCAGTGAGCTGAGATCCGGCCACTGCAC-------TCCAG--CCTG------GGCT--AC
-AGAGCG-AGACTCC--GTCTCA-----------------------------
>subfamily74 count=26 pvalue=2e-1382 ( parent_pvalue=5e-79 ) parent=21 muts= 234:t/a
---------------------GGCCGGGCGCGGTGGCTCAAGCCTGTAATCCCAGCACTT
TGGGAGGCCGAGACGGGCGGATCAC--GAGGTCAGGAGATCGAGACCATCCT------GG
CGAACACGGTGAAACCCCGTCTCTACT---AAAAAATAC-----AAAA--A---------
------------------------ACTAGCCGGGCGCGGTGGCGGGCGCTTGTAGTCCCA
GCTACTCGGGAAGGCTGAGGCAGGAGAATGGCG-T--AAA-CCCGGGAGGCG--GAGCTT
GCAGTGAGCTGAGAACCGGCCACTGCAC-------TCCAG--CCTG------GGCT--AC
-AGAGCG-AGACTCC--GTCTCA-----------------------------
>subfamily46 count=32 pvalue=1e-17 ( parent_pvalue=9e-126 ) parent=0 muts= 158:g/a 52:c/g
---------------------GGCCGGGCGCGGTGGCTCAAGCCTGTAATCCCAGCACTT
TGGGAGGCCGAGAGGGGCGGATCAC--GAGGTCAGGAGATCGAGACCATCCT------GG
CTAACACGGTGAAACCCCATCTCTACT---AAAAAATAC-----AAAA--A---------
------------------------ACTAGCCGGGCGAGGTGGCGGGCGCCTATAGTCCCA
GCTACTCGG-GAGGCTGAGGCAGGAGAATGGCG-T--AAA-CCCAGGAGGCG--GAGCTT
GCAGTGAGCTGAGATCCGGCCACTGCAC-------TCCAG--CCTG------GGCG--AC
-AGAGCG-AGACTCC--GTCTC------------------------------
>subfamily64 count=1703 pvalue=6e-12 ( parent_pvalue=9e-126 ) parent=0 muts= 125:c/a
---------------------GGCCGGGCGCGGTGGCTCAAGCCTGTAATCCCAGCACTT
TGGGAGGCCGAGACGGGCGGATCAC--GAGGTCAGGAGATCGAGACCATCCT------GG
CTAACACGGTGAAACCCCGTCTCTACT----AAAAATAC----AAAAA--A---------
------------------------ACTAGCCGGGCGAGGTGGCGGGCGCCTGTAGTCCCA
GCTACTCGG-GAGGCTGAGGCAGGAGAATGGCG-T--GAA-CCCGGGAGGCG--GAGCTT
GCAGTGAGCTGAGATCCGGCCACTGCAC-------TCCAG--CCTG------GGCG--AC
-AGAGCG-AGACTCC--GTCTCA-----------------------------
>subfamily10 count=26 pvalue=8e-14 ( parent_pvalue=9e-126 ) parent=0 muts= 261:a/g 170:a/g 123:t/g
---------------------GGCCGGGCGCGGTGGCTCAAGCCTGTAATCCCAGCACTT
TGGGAGGCCGAGACGGGCGGATCAC--GAGGTCAGGAGATCGAGACCATCCT------GG
CTAACACGGTGAAACCCCGTCTCTACT---AAAAAAGAC-----AGAA--A---------
------------------------ACTAGCCGGGCGAGGTGGCGGGCGCCTGTAGTCCCA
GCTGCTCGG-GAGGCTGAGGCAGGAGAATGGCG-T--GAA-CCCGGGAGGCG--GAGCTT
GCAGTGAGCTGAGATCCGGCCACTGCAC-------TCCAG--CCTG------GGCG--GC
-AGAGCG-AGACTCC--GCCTCA-----------------------------
>subfamily61 count=121 pvalue=3e-10 ( parent_pvalue=9e-126 ) parent=0 muts= 185:g/c
---------------------GGCCGGGCGCGGTGGCTCAAGCCTGTAATCCCAGCACTT
TGGGAGGCCGAGACGGGCGGATCAC--AAGGTCAGGAGATCGAGACCATCCT------GG
CTAACACGGTGAAACCCCGTCTCTACT---AAAAAATAC-----AAAA--A---------
------------------------ACTAGCCGGGCGAGGTGGCGGGCGCCTGTAGTCCCA
GCTACTCGG-GAGGCTGAGCCAGGAGAATGGCG-T--AAA-CCCGGGAGGCG--GAGCTT
GCAGTGAGCTGAGATCTGGCCACTGCAC-------TCCAG--CCTG------GGCG--AC
-AGAGCT-AGACTCC--GTCTCA-----------------------------
>subfamily8 count=89 pvalue=4e-366 ( parent_pvalue=9e-126 ) parent=0 muts= 199:t/g 185:g/a 85:t/c
---------------------GGCCGGGCGCGGTGGCTCAAGCCTGTAATCCCAGCACTT
TGGGAGGCCGAGACGGGCGGATCAC--GAGGTCAGGAGATCGAGACCACCCT------GG
CTAACACGGTGAAACCCCGTCTCTACT---AAAAAATAC-----AAAA--A---------
------------------------ACTAGCCGGGCGAGGTGGCGGGCGCCTGTAGTCCCA
GCTACTCGG-GAGGCTGAGACAGGAGAATGGCG-G--GAA-CCCGGGAGGCG--GAGCTT
GCAGTGAGCTGAGATCCGGCCACAGCAC-------TCCAG--CCTG------GGCA--AC
-AGAGCG-AGACTCC--GTCTCA-----------------------------
>subfamily110 count=24 pvalue=3e-21 ( parent_pvalue=9e-544 ) parent=41 muts= 80:g/a
---------------------GGCCGGGCGCGGTGGCTCAAGCCTGTAATCCCAGCACTT
TGGGAGGCCGAGACGGGCGGATCAC--GAGGTCAGGAGATCGAAACCATCCCAACATGGG
CTAACATGGTGAAACCCCGTCTCCACT---AAAAAATAC-----AAAA--A---------
------------------------ACTAGCCGGGCGAGGTGGCGGGCGCCTGTAGTCCCA
GCTACTCGG-GAGGCTGAGGCAGGAGAATGGCG-T--GAA-CCCGGGAGGCG--GAGCTT
GCAGTGAGCTGAGATCCGGCCACTGCAC-------TCCAG--CCTG------GGCG--AC
-AGAGCG-AGACTCC--GTCTCA-----------------------------
>subfamily58 count=1038 pvalue=3e-129 ( parent_pvalue=9e-126 ) parent=0 muts= 131:a/c
---------------------GGCCGGGCGCGGTGGCTCAAGCCTGTAATCCCAGCACTT
TGGGAGGCCGAGACGGGCGGATCAC--GAGGTCAGGAGATCGAGACCATCCT------GG
CTAACACAGTGAAACCCCGTCTCTACT----AAAAATAC-----AAAA--A---------
------------------------CTTAGCCGGGCGAGGTGGCGGGCGCCTGTAGTCCCA
GCTACTCGG-GAGGCTGAGGCAGGAGAATGGCG-T--AAA-CCCGGGAGGCG--GAGCTT
GCAGTGAGCTGAGATCCGGCCACTGCAC-------TCCAG--CCTG------GGTG--AC
-AGAGCG-AGACTCC--GTCTCA-----------------------------
>subfamily2 count=783 pvalue=6e-770 ( parent_pvalue=9e-126 ) parent=0 muts= 268:g/c 160:a/g 144:g/a
---------------------GGCCGGGCGCGGTGGCTCAAGCCTGTAATCCCAGCACTT
TGGGAGGCCGAGACGGGCGGATCAC--GAGGTCAGGAGATCGAGACCATCCT------GG
CTAACACGGTGAAACCCCGTCTCTACT---AAAAAATAC-----AAAA--A---------
------------------------ACTAGCCGGGCGAAGTGGCGGGCGCCTGTGGTCCCA
GCTACTCGG-GAGGCTGAGGCAGGAGAATGGCG-T--GAA-CCCGGGAGGCG--GAGCTT
GCAGTGAGCTGAGATCCGGCCACTGCAC-------TCCAG--CCTG------GGCG--AC
-AGAGCC-AGACTCA--GTCTCA-----------------------------
>subfamily59 count=487 pvalue=4e-74 ( parent_pvalue=9e-126 ) parent=0 muts= 243:t/a
---------------------GGCCGGGCGCGGTGGCTCAAGCCTGTAATCCCAGCACTT
TGGGAGGCCGAGACGGGCGGATCAC--GAGGTCAGGAGATCGAGACCATCCT------GG
CTAACACGGTGAAACCCCGTCTCTACT---AAAAAATAC-----AAAA--A---------
------------------------ACTAGCCGGGCGAGGTGGCGGGCGCCTGTAGTCCCA
GCTACTCGG-GAGGCTGAGGCAGGAGAATGGCG-G--GAA-CCCGGGAGGCG--GAGCTT
GCAGTGAGCTGAGATCCGGCCACAGCAC-------TCCAG--CCTG------GGCG--AC
-AGAGCA-AGACTCC--GTCTCA-----------------------------
>subfamily52 count=182 pvalue=7e-4 ( parent_pvalue=9e-126 ) parent=0 muts= 144:g/t
---------------------GGCCGGGCGCGGTGGCTCAAGCCTGTAATCCCAGCACTT
TGGGAGGCCGAGACGGGTGGATCAC--GAGGTCAGGAGATCGAGACCATCCT------GG
CTAACACGGTGAAACCCCGTCTCTACT--AAAAAAATAC-----AAAA--A---------
------------------------ACTAGCCGGGCGATGTGGCGGACGCCTGTAGTCCCA
GCTACTCGG-GAGGCTGAGGCAGGAGAATGGCG-T--GAA-CCCGGGAGGCG--GAGCTT
GCAGTGAGCTGAGATCCGGCCACTGCAC-------TCCAG--CCTG------GGCG--AC
-AGAGCG-AGACTCC--GTCTCA-----------------------------
>subfamily33 count=102 pvalue=1e-39 ( parent_pvalue=9e-126 ) parent=0 muts= 251:a/c 94:a/g
---------------------GGCCGGGCGCGGTGGCTCAAGCCTGTAATCCCAGCACTT
TGGGAGGCCGAGACGGGCGGATCAC--GAGGTCAGGAGATCGAGACCATCCT------GG
CTAGCACGGTGAAACCCCGTCTCTACT---AAAAAATAC-----AAAA--A---------
------------------------ACTAGCCGGGCGAGGTGGCGGGCGCCTGTAGTCCCA
GCTACTCGG-GAGGCTGAGGCAGGAGAATGGCG-T--AAA-CCCGGGAGGCG--GAGCTT
GCAGTGAGCTGAGATCCGGCCACTGCAC-------TCCCG--CCTG------GGCG--AC
-AGAGCG-AGACTCC--GTCTCA-----------------------------
>subfamily120 count=38 pvalue=2e-8 ( parent_pvalue=9e-126 ) parent=0 muts= 222:a/t
---------------------GGCCGGGCGCGGTGGCTCAAGCCTGTAATCCCAGCACTT
TGGGAGGCCGAGACGGGCGGATCAC--GAGGTCAGGAGATCGAGACCATCCT------GG
CTAACACGGTGAAACCCCGTCTCTACT---AAAAAATAC-----AAAA--A---------
------------------------ACTAGCCGGGCGAGGTGGCGGGCGCCTGTAGTCCCA
GCTACTCGG-GAGGCTGAGGCAGGAGAATGGCG-T--AAA-CCCGGGAGGCG--GAGCTT
GCTGTGAGCTGAGATCCGGCCACTGCAC-------TCCAG--CCTG------GGTG--AC
-AGAGCG-AGACTCC--GTCTCA-----------------------------
>subfamily125 count=62 pvalue=1e-5 ( parent_pvalue=9e-126 ) parent=0 muts= 87:c/t
---------------------GGCCGGGCGCGGTGGCTCAAGCCTGTAATCCCAGCACTT
TGGGAGGCCGAGACGGGCGGATCAC--GAGGTCAGGAGATCGAGACCATCTT------GG
CTAACACAGTGAAACCCCGTCTCTACT---AAAAAATAC-----AAAA--A---------
------------------------ACTAGCCGGGCGAGGTGGCGGGCGCCTGTAGTCCCA
GCTACTCGG-GAGGCTGAGGCAGGAGAATGGCG-T--AAA-CCCGGGAGGCG--GAGCTT
GCAGTGAGCTGAGATCCGGCCACTGCAC-------TCCAG--CCTG------GGCG--AC
-AGAGCG-AGACTCC--GTCTCA-----------------------------
>subfamily51 count=249 pvalue=5e-11 ( parent_pvalue=9e-126 ) parent=0 muts= 75:a/t
---------------------GGCCGGGCGCGGTGGCTCAAGCCTGTAATCCCAGCACTT
TGGGAGGCCGAGACGGGCGGATCAC--GAGGTCAGGAGTTCGAGACCATCCT------GG
CTAACACGGTGAAACCCCGTCTCTACT---AAAAAATAC-----AAAA--A---------
------------------------ACTAGCCGGGCGAGGTGGCGGGCGCCTGTAGTCCCA
GCTACTCGG-GAGGCTGAGGCAGGAGAATGGCG-TAAAAA-CCCGGGAGGCG--GAGCTT
GCAGTGAGCTGAGATCCGGCCACTGCAC-------TCCAG--CCTG------GGCG--AC
-ACAGCG-AGACTCC--GTCTCA-----------------------------
>subfamily67 count=55 pvalue=4e-10 ( parent_pvalue=3e-179 ) parent=3 muts= 237:c/g
---------------------GGCCGGGCGCGGTGGCTCAAGCCTGTAATCCCAGCACTT
TGGGAGGCCGAGACGGGCGGATCAC--GAGGTCAGGAGATCGAGACCATCCT------GG
CTAACACGGTGAAACCCCGTCTCTACT---AAAAAATAC-----AAAA--A---------
------------------------ACTAGCCGGGCGTGGTGGCGGGCGCCTGTAGTCCCA
GCTACTCGG-GAGGCTGAGGCAGGAGAATGGCG-T--AAA-CCCGGGAGGCG--GAGCTT
GCAGTGAGCTGAGATCTGGCCACTGCAC-------TCCAG--CCTG------GGCG--AC
-AGAGCG-AGACTCC--GTCTCA-----------------------------
>AluYRa2     ???;309BP.
---------------------GGCCGGGCGCGGTGGCTCAAGCCTGTAATCCCAGCACTT
TGGGAGGCCGAGACGGGCGGATCAC--GAGGTCAGGAGATCGAGACCATCCT------GG
CTAACACGGTGAAACCCCGTCTCTACT----AAAAATAC-----AAAA--A---------
------------------------CTTAGCCGGGCGAGGTGGCGGGCGCCTGTAGTCCCA
GCTACTCGG-GAGGCTGAGGCAGGAGAATGGCG-T--GAA-CCCGGGAGGCG--GAGCTT
GCAGTGAGCTGAGATCCGGCCACTGCAC-------TCCAG--CCTG------GGCG--AC
-AGAGCG-AGACTCC--GTCTCAAAAAAAAAAAAAAAAAAAAAAAAAAAA--
>subfamily37 count=32 pvalue=3e-10 ( parent_pvalue=9e-126 ) parent=0 muts= 144:g/t 89:g/a
---------------------GGCCGGGCGCGGTGGCTCAAGCCTGTAATCCCAGCACTT
TGGGAGGCCGAGACGGGCGGATCAC--GAGGTCAGGAGATCGAGACCATCCT------AG
CTAACACGGTGAAACCCCGTCTCTACT-AAAAAAAATAC-----AAAA--A---------
------------------------ACTAGCCGGGCGATGTGGCGGGCGCCTGTAGTCCCA
GCTACTCGG-GAGGCTGAGGCAGGAGAATGGCG-T--GAA-CCCGGGAGGCG--GAGCTT
GCAGTGAGCTGAGATCCGGCCACTGCAC-------TCCAG--CCTG------GGCG--AC
-AGAGCG-AGACTCC--GTCTCA-----------------------------
>subfamily54 count=802 pvalue=1e-6 ( parent_pvalue=9e-126 ) parent=0 muts= 143:a/c
---------------------GGCCGGGCGCGGTGGCTCAAGCCTGTAATCCCAGCACTT
TGGGAGGCCGAGACGGGCGGATCAC--GAGGTCAGGAGATCGAGACCATCCT------GG
CTAACACGGTGAAACCCCGTCTCTACT---AAAAAATAC-----AAAA--A---------
------------------------ACTAGCCGGGCGCGGTGGCGGGCGCCTGTAGTCCCA
GCTACTCGG-GAGGCTGAGGCAGGAGAATGGCG-T--GAA-CCCGGGAGGCG--GAGCTT
GCAGTGAGCTGAGATCCGGCCACTGCAC-------TCCAG--CCTG------GGCG--GC
-AGAGCG-AGACTCC--GTCTCA-----------------------------
>subfamily57 count=984 pvalue=3e-6 ( parent_pvalue=9e-126 ) parent=0 muts= 261:a/g
---------------------GGCCGGGCGCGGTGGCTCAAGCCTGTAATCCCAGCACTT
TGGGAGGCCGAGACGGGCGGATCAC--GAGGTCAGGAGATCGAGACCATCCT------GG
CTAACACGGTGAAACCCCGTCTCTACT---AAAAAATAC-----AAAA--A---------
------------------------ACTAGCCGGGCGAGGTGGCGGGCGCCTGTAGTCCCA
GCTACTCGG-GAGGCTGAGGCAGGAGAATGGCG-T--GAA-CCCGGGAGGCG--GAGCTT
GCAGTGAGCTGAGATCCGGCCACTGCAC-------TCCAG--CCTG------GGCG--GC
-AGAGCG-AGACTCC--GTCTCA-----------------------------
>subfamily90 count=17 pvalue=2e-186 ( parent_pvalue=4e-40 ) parent=48 muts= 128:a/c
---------------------GGCCGGGCGCGGTGGCTCAAGCCTGTAATCCCAGCACTT
TGGGAGGCCGAGACGGGCGGATCAC--GAGGTCAGGAGATCGAGACCATCCT------GG
CTAACACGGTGAAACCCCGTCTCTACC-AAAAAAAATAC-----AAAA--A---------
------------------------ACTAGCCGGGCGAGGTGGCGGGCGCCTGTAGTCCCA
GCTACTCGG-GAGGCTGAGGCAGGAGAATGGCG-T--AAA-CCCGGGAGGCG--GAGCTT
GCAGTGAGCTGAGATCCGGCCACTGCAC-------TCCAG--CCTG------GGCG--AC
-AGAGCG-AGACTCC--GTCTCA-----------------------------
>subfamily50 count=214 pvalue=1e-6 ( parent_pvalue=3e-179 ) parent=3 muts= 143:t/a
---------------------GGCCGGGCGCGGTGGCTCAAGCCTGTAATCCCAGCACTT
TGGGAGGCCGAGACGGGCGGATCAC--GAGGTCAGGAGATCGAGACCATCCT------GG
CTAACACGGTGAAACCCCGTCTCTACT---AAAAAATAC-----AAAA--A---------
------------------------ACTAGCCGGGCGAGGTGGCGGGCGCCTGTAGTCCCA
GCTACTCGG-GAGGCTGAGGCAGGAGAATGGCG-T--AAA-CCCGGGAGGCG--GAGCTT
GCAGTGAGCTGAGATCCGGCCACTGCAC-------TCCAG--CCTG------GGCG--AC
-AGAGCG-AGACTCC--GCCTCA-----------------------------
>subfamily53 count=299 pvalue=4e-1139 ( parent_pvalue=3e-179 ) parent=3 muts= 236:g/c
---------------------GGCCGGGCGCGGTGGCTCAAGCCTGTAATCCCAGCACTT
TGGGAGGCCGAGACGGGCGGATCAC--GAGGTCAGGAGATCGAGACCATCCT------GG
CTAACACGGTGAAACCCCGTCTCTACT---AAAAAATAC-----AAAA--A---------
------------------------ACTAGCCGGGCGCGGTGGCGGGCGCCTGTAGTCCCA
GCTACTCGG-GAGGCTGAGGCAGGAGAATGGCG-T--AAA-CCCGGGAGGCG--GAGCTT
GCAGTGAGCTGAGATCCGGCCACTGCAC-------TCCAG--CCTG------GGCG--AC
-AGAGCG-AGACTCC--GTCTCA-----------------------------
>subfamily55 count=969 pvalue=1e-26 ( parent_pvalue=9e-126 ) parent=0 muts= 268:g/c
---------------------GGCCGGGCGCGGTGGCTCAAGCCTGTAATCCCAGCACTT
TGGGAGGCCGAGACGGGCGGATCAC--GAGGTCAGGAGATCGAGACCATCCT------GG
CTAACACGGTGAAACCCCGTCTCTACT---AAAAAATAC-----AAAA--A---------
------------------------ACTAGCCGGGCGAGGTGGCGGGCGCCTGTAGTCCCA
GCTACTCGG-GAGGCTGAGGCAGGAGAATGGCG-T--AAA-CCCGGGAGGCG--GAGCTT
GCAGTGAGCTGAGATCCGGCCACTGCAC-------TCCAG--CCTG------GGCG--AC
-AGAGCC-AGACTCC--GTCTCA-----------------------------
>subfamily56 count=479 pvalue=5e-8 ( parent_pvalue=9e-126 ) parent=0 muts= 160:a/g
---------------------GGCCGGGCGCGGTGGCTCAAGCCTGTAATCCCAGCACTT
TGGGAGGCCGAGACGGGCGGATCAC--GAGGTCAGGAGATCGAGACCATCCT------GG
CTAACACGGTGAAACCCCGTCTCTACT---AAAAAATAC-----AAAA--A---------
------------------------ACTAGCCGGGCGAGGTGGCGGGCGCCTGTGGTCCCA
GCTACTCGG-GAGGCTGAGGCAGGAGAATGGCG-T--GAA-CCCGGGAGGCG--GAGCTT
GCAGTGAGCTGAGATCCGGCCACTGCAC-------TCCAG--CCTG------GGCG--AC
-AGAGCG-AGACTCC--GTCTCA-----------------------------
>subfamily60 count=862 pvalue=2e-126 ( parent_pvalue=9e-126 ) parent=0 muts= 96:a/c
---------------------GGCCGGGCGCGGTGGCTCAAGCCTGTAATCCCAGCACTT
TGGGAGGCCGAGACGGGCGGATCAC--GAGGTCAGGAGATCGAGACCATCCT------GG
CTAACCCGGTGAAACCCCGTCTCTACT---AAAAAATAC-----AAAA--A---------
------------------------ACTAGCCGGGCGAGGTGGCGGGCGCCTGTAGTCCCA
GCTACTCGG-GAGGCTGAGGCAGGAGAATGGCG-T--GAA-CCCGGGAGGCG--GAGCTT
GCAGTGAGCTGAGATCCGGCCACTGCAC-------TCCAG--CCTG------GGCG--AC
-AGAGCG-AGACTCC--GTCTCA-----------------------------
>subfamily65 count=129 pvalue=4e-5 ( parent_pvalue=9e-126 ) parent=0 muts= 72:g/a
---------------------GGCCGGGCGCGGTGGCTCAAGCCTGTAATCCCAGCACTT
TGGGAGGCCGAGACGGGCGGATCAC--GAGGTCAGAAGATCGAGACCATCCT------GG
CTAACACGGTGAAACCCCGTCTCTACT---AAAAAATAC-----AAAA--A---------
------------------------ACTAGCCGGGCGAGGTGGCGGGCGCCTGTAGTCCCA
GCTACTCGG-GAGGCTGAGGCAGGAGAATGGCG-T--GAA-CCCGGGAGGCG--GAGCTT
GCAGTGAGCTGAGATCCGGCCACTGCAC-------TCCAG--CCTG------GGCG--AC
-AGAGCG-AGACTCC--GTCTCA-----------------------------
>subfamily66 count=196 pvalue=3e-9 ( parent_pvalue=9e-126 ) parent=0 muts= 91:c/t
---------------------GGCCGGGCGCGGTGGCTCAAGCCTGTAATCCCAGCACTT
TGGGAGGCCGAGACGGGCGGATCAC--GAGGTCAGGAGATCGAGACCATCCT------GG
TTAACACGGTGAAACCCCGTCTCTACT---AAAAAATAC-----AAAA--A---------
------------------------ACTAGCCGGGCGAGGTGGCGGGCGCCTGTAGTCCCA
GCTACTCGG-GAGGCTGAGGCAGGAGAATGGCG-T--GAA-CCCGGGAGGCG--GAGCTT
GCAGTGAGCTGAGATCCGGCCACTGCAC-------TCCAG--CCTG------GGCG--AC
-AGAGCG-AGACTCC--GTCTCA-----------------------------
>subfamily127 count=53 pvalue=6e-5 ( parent_pvalue=9e-126 ) parent=0 muts= 131:a/g
---------------------GGCCGGGCGCGGTGGCTCAAGCCTGTAATCCCAGCACTT
TGGGAGGCCGAGACGGGCGGATCAC--GAGGTCAGGAGATCGAGACCATCCT------GG
CTAACACGGTGAAACCCCGTCTCTACT---AAAAAATAC-----AAAA--A---------
------------------------GCTAGCCGGGCGAGGTGGCGGGCGCCTGTAGTCCCA
GCTACTCGG-GAGGCTGAGGCAGGAGAATGGCG-T--GAA-CCCGGGAGGCG--GAGCTT
GCAGTGAGCTGAGATCCGGCCACTGCAC-------TCCAG--CCTG------GGCG--AC
-AGAGCG-AGACTCC--GTCTCA-----------------------------
>AluYRa1    ???;309BP.
---------------------GGCCGGGCGCGGTGGCTCAAGCCTGTAATCCCAGCACTT
TGGGAGGCCGAGACGGGCGGATCAC--GAGGTCAGGAGATCGAGACCATCCT------GG
CTAACACGGTGAAACCCCGTCTCTACT----AAAAATAC-----AAAA--A---------
------------------------ACTAGCCGGGCGAGGTGGCGGGCGCCTGTAGTCCCA
GCTACTCGG-GAGGCTGAGGCAGGAGAATGGCG-T--AAA-CCCGGGAGGCG--GAGCTT
GCAGTGAGCTGAGATCCGGCCACTGCAC-------TCCAG--CCTG------GGCG--AC
-AGAGCG-AGACTCC--GTCTCAAAAAAAAAAAAAAAAAAAAAAAAAAAA--
>subfamily96 count=11 pvalue=1e-96 ( parent_pvalue=4e-40 ) parent=48 muts= 129:a/c
---------------------GGCCGGGCGCGGTGGCTCAAGCCTGTAATCCCAGCACTT
TGGGAGGCCGAGACGGGCGGATCAC--GAGGTCAGGAGATCGAGACCATCCT------GG
CTAACACGGTGAAACCCCGTCTCTACTAAAAAAAAATAC-----AAAA--A---------
------------------------ACTAGCCGGGCGAGGTGGCGGGCGCCTGTAGTCCCA
GCTACTCGG-GAGGCTGAGGCAGGAGAATGGCG-T--GAA-CCCGGGAGGCG--GAGCTT
GCAGTGAGCTGAGATCCGGCCACTGCAC-------TCCAG--CCTG------GGCG--AC
-AGAGCG-AGACTCC--GTCTCA-----------------------------
>subfamily48 count=82 pvalue=4e-40 ( parent_pvalue=9e-126 ) parent=0 muts= 233:a/g 146:t/a
---------------------GGCCGGGCGCGGTGGCTCAAGCCTGTAATCCCAGCACTT
TGGGAGGCCGAGACGGGCGGATCAC--GAGGTCAGGAGATCGAGACCATCCT------GG
CTAACACGGTGAAACCCCGTCTCTACT--AAAAAAATAC-----AAAA--A---------
------------------------ACTAGCCGGGCGAGGTGGCGGGCGCCTGTAGTCCCA
GCTACTCGG-GAGGCTGAGGCAGGAGAATGGCG-T--GAA-CCCGGGAGGCG--GAGCTT
GCAGTGAGCTGAGATCCGGCCACTGCAC-------TCCAG--CCTG------GGCG--AC
-AGAGCG-AGACTCC--GTCTCA-----------------------------
>AluMacYa3	SINE1/7SL	Macaca
---------------------GGCCGGGCGCGGTGGCTCAAGCCTGTAATCCCAGCACTT
TGGGAGGCCGAGACGGGCGGATCAC--GAGGTCAGGAGATCGAGACCATCCT------GG
CTAACACGGTGAAACCCCGTCTCTACT---AAAAAATAC-----AAAA--A---------
------------------------ACTAGCCGGGCGAGGTGGCGGGCGCCTGTAGTCCCA
GCTACTCGG-GAGGCTGAGGCAGGAGAATGGCG-T--GAA-CCCGGGAGGCG--GAGCTT
GCAGTGAGCTGAGATCCGGCCACTGCAC-------TCCAG--CCTG------GGCG--AC
-AGAGCG-AGACTCC--GTCTCAAA---------------------------
>subfamily0 count=4239 pvalue=9e-126 ( parent_pvalue=9e-126 ) 
---------------------GGCCGGGCGCGGTGGCTCAAGCCTGTAATCCCAGCACTT
TGGGAGGCCGAGACGGGCGGATCAC--GAGGTCAGGAGATCGAGACCATCCT------GG
CTAACACGGTGAAACCCCGTCTCTACT---AAAAAATAC-----AAAA--A---------
------------------------ACTAGCCGGGCGAGGTGGCGGGCGCCTGTAGTCCCA
GCTACTCGG-GAGGCTGAGGCAGGAGAATGGCG-T--GAA-CCCGGGAGGCG--GAGCTT
GCAGTGAGCTGAGATCCGGCCACTGCAC-------TCCAG--CCTG------GGCG--AC
-AGAGCG-AGACTCC--GTCTCA-----------------------------
>AluSq10    ???;313BP.
---------------------GGCCGGGCGCGGTGGCTCACGCCTGTAATCCCAGCACTT
TGGGAGGCCGAGGCGGGTGGATCACCTGAGGTCAGGAGTTCTAGACCAGCCT------GG
CCAACATGGTGAAACCCCGTCTCTACT----AAAAATAC------AAA--A---------
------------------------ATTAGCCGGGCGTGGTGGCAGGCGCCTGTAATCCCA
GCTACTCGG-GGGGCCGAGGCAGGAGAATCGCT-T--GAA-CCCGGGAGGCG--GAGGTT
GCAGTGAGCCGAGATCGCGCCATCGCAC-------TCCAG--CCTG------GGGG--AC
AAGAGCG-AGACTTC--GTCTCAAAAAAAAAAAAAAAAAAAAAAAAAAAAAA
>AluTa7    ???;294BP.
---------------------GGCCGGGCGCGGTGGCTCACGCCTGTAATCCCAGCACTT
TGGGAGGCCGAGGCGGGCGGATCAC--GAGGTCAAGAGATCGAGACCATCCT------GG
CCAACATGGTGAAACCCCGTCTCTACT----AAAAATAC----AAAAA--A---------
------------------------ATTAGCTGGGCGTGGTGGCGCGCGCCTGTAGTCCCA
GCTACTCGG-GAGGCTGAGGCAGGAGAATTGCT-T--GAA-CCCGGGAGGCG--GAGGTT
GCAGTGAGCCGAGGTCGCGCCACTGCAC-------TCCAG--CCTGGCGCCTGGTG--AC
-GGAGTG-AGACTCT--GTCTCAAAAAA------------------------
>AluSc5    ???;309BP.
---------------------GGCCGGGCGCGGTGGCTCACGCCTGTAATCCCAGCACTT
TGGGAGGCCGAGGCGGGCGGATCAC--GAGGTCAGGAGATCGAGACCATCCT------GG
CCAACATGGTGAAACCCCGTCTCTACT----AAAAATAC------AAA--A---------
------------------------ATTAGCTGGGCGTGGTGGCGCGTGCCTGTAATCCCA
GCTACTCGG-GAGGCTGAGGCAGGAGAATCGCT-T--GAA-CCAGGGAGTCG--GAGGTT
GCAGTGAGCCGAGATCGCGCCACTGCAC-------TCCAG--CCT-------GGCG--AC
-AGAGCG-AGACTCC--GTCTCAAAAAAAAAAAAAAAAAAAAAAAAAAAAAA
>AluSp    ???;313BP.
---------------------GGCCGGGCGCGGTGGCTCACGCCTGTAATCCCAGCACTT
TGGGAGGCCGAGGCGGGCGGATCACCTGAGGTCGGGAGTTCGAGACCAGCCT------GA
CCAACATGGAGAAACCCCGTCTCTACT----AAAAATAC------AAA--A---------
------------------------ATTAGCCGGGCGTGGTGGCGCGCGCCTGTAATCCCA
GCTACTCGG-GAGGCTGAGGCAGGAGAATCGCT-T--GAA-CCCGGGAGGCG--GAGGTT
GCGGTGAGCCGAGATCGCGCCATTGCAC-------TCCAG--CCTG------GGCA--AC
AAGAGCG-AAACTCC--GTCTCAAAAAAAAAAAAAAAAAAAAAAAAAAAAAA
>AluSz6    ???;312BP.
---------------------GGCCGGGCGCGGTGGCTCACGCCTGTAATCCCAGCACTT
TGGGAGGCCGAGGCGGGCGGATCACTTGAGGCCAGGAGTTCGAGACCAGCCT------GG
CCAACATGGCAAAACCCCGTCTCTACT----AAAAATAC------AAA--A---------
------------------------ATTAGCCGGGCGTGGTGGCGCGCGCCTGTAATCCCA
GCTACTCGG-GAGGCTGAGGCACGAGAATCGCT-T--GAA-CCCGGGAGGCG--GAGGTT
GCAGTGAGCCGAGATCGCGCCACTGCAC-------TCCAG--CCTG------GGCG--AC
-AGAGCG-AGACTCT--GTCTCAAAAAAAAAAAAAAAAAAAAAAAAAAAAAA
>AluSc8    ???;311BP.
---------------------GGCCGGGCGCGGTGGCTCACGCCTGTAATCCCAGCACTT
TGGGAGGCCGAGGCGGGCGGATCAC--GAGGTCAGGAGATCGAGACCATCCT------GG
CTAACACGGTGAAACCCCGTCTCTACT----AAAAATAC-----AAAA--A---------
------------------------ATTAGCCGGGCGTGGTGGCACGCGCCTGTAGTCCCA
GCTACTCGG-GAGGCTGAGGCAGGAGAATCGCT-T--GAA-CCCGGGAGGCG--GAGGTT
GCAGTGAGCCGAGATCGCGCCACTGCAC-------TCCAG--CCTG------GGCG--AC
-AGAGCG-AGACTCC--GTCTCAAAAAAAAAAAAAAAAAAAAAAAAAAAAAA
>AluSc    ???;309BP.
---------------------GGCCGGGCGCGGTGGCTCACGCCTGTAATCCCAGCACTT
TGGGAGGCCGAGGCGGGCGGATCAC--GAGGTCAAGAGATCGAGACCATCCT------GG
CCAACATGGTGAAACCCCGTCTCTACT----AAAAATAC------AAA--A---------
------------------------ATTAGCCGGGCGTGGTGGCGCGCGCCTGTAGTCCCA
GCTACTCGG-GAGGCTGAGGCAGGAGAATCGCT-T--GAA-CCCGGGAGGCG--GAGGTT
GCAGTGAGCCGAGATCGCGCCACTGCAC-------TCCAG--CCT-------GGCG--AC
-AGAGCG-AGACTCC--GTCTCAAAAAAAAAAAAAAAAAAAAAAAAAAAAAA
>AluSg7    ???;309BP.
---------------------GGCCGGGCGCGGTGGCTCACGCCTGTAATCCCAGCACTT
TGGGAGGCCGAGGCGGGTGGATCAC--GAGGTCAGGAGTTCAAGACCAGCCT------GG
CCAAGATGGTGAAACCCCGTCTCTACT----AAAAATAC------AAA--A---------
------------------------ATTAGCCGGGCGTGGTGGCGGGCGCCTGTAATCCCA
GCTACTCGG-GAGGCTGAGGCAG-AGAATTGCT-T--GAA-CCCGGGAGGCG--GAGGTT
GCAGTGAGCCGAGATCGCGCCACTGCAC-------TCCAG--CCTG------GGCG--AC
-AGAGCG-AGACTCC--GTCTCAAAAAAAAAAAAAAAAAAAAAAAAAAAAAA
>AluSg4    ???;310BP.
---------------------GGCCGGGCGCGGTGGCTCACGCCTGTAATCCCAGCACTT
TGGGAGGCCGAGGCGGGTGGATCAC--GAGGTCAGGAGTTCGAGACCAGCCT------GG
CCAAGATGGTGAAACCCCGTCTCTACT----AAAAATAC------AAA--A---------
------------------------ATTAGCCGGGCGCGGTGGCGGGCGCCTGTAATCCCA
GCTACTCGG-GAGGCTGAGGCAGGAGAATCGCT-T--GAA-CCCGGGAGGCG--GAGGTT
GCAGTGAGCCGAGATCGCGCCACTGCAC-------TCCAG--CCTG------GGCG--AC
-AGAGCG-AGACTCC--GTCTCAAAAAAAAAAAAAAAAAAAAAAAAAAAAAA
>AluSq4    ???;311BP.
---------------------GGCCGGGCGCGGTGGCTCACGCCTGTAATCCCAGCACTT
TGGGAGGCCGAGGCGGGCGGATCAC--GAGGTCAGGAGTTCGAGACCAGCCT------GG
CCAACATGGTGAAACCCCGTCTCTACT----AAAAATAC------AAA--A---------
------------------------ATTAGCCGGGCGTGGTGGCGGGCGCCTGTAATCCCA
GCTACTCGG-GAGGCTGAGGCAGGAGAATCGCT-T--GAA-ACCGGAAGGCG--GAGGTT
GCAGTGAGCCGAGATCGCGCCACTGCAC-------TCCAG--CCTG------GGCA--AC
AAGAGCG-AAACTCC--GTCTCAAAAAAAAAAAAAAAAAAAAAAAAAAAAAA
>AluSq    ???;313BP.
---------------------GGCCGGGCGCGGTGGCTCACGCCTGTAATCCCAGCACTT
TGGGAGGCCGAGGCGGGCGGATCACCTGAGGTCAGGAGTTCGAGACCAGCCT------GG
CCAACATGGTGAAACCCCGTCTCTACT----AAAAATAC------AAA--A---------
------------------------ATTAGCCGGGCGTGGTGGCGGGCGCCTGTAATCCCA
GCTACTCGG-GAGGCTGAGGCAGGAGAATCGCT-T--GAA-CCCGGGAGGCG--GAGGTT
GCAGTGAGCCGAGATCGCGCCACTGCAC-------TCCAG--CCTG------GGCA--AC
AAGAGCG-AAACTCC--GTCTCAAAAAAAAAAAAAAAAAAAAAAAAAAAAAA
>AluSq2    ???;313BP.
SNSNNUNNCNBNACGTNTHNRGGCCGGGCGCGGTGGCTCACGCCTGTAATCCCAGCACTT
TGGGAGGCCGAGGCGGGCGGATCACCTGAGGTCAGGAGTTCGAGACCAGCCT------GG
CCAACATGGTGAAACCCCGTCTCTACT----AAAAATAC------AAA--A---------
------------------------ATTAGCCGGGCGTGGTGGCGGGCGCCTGTAATCCCA
GCTACTCGG-GAGGCTGAGGCAGGAGAATCGCT-T--GAA-CCCGGGAGGCG--GAGGTT
GCAGTGAGCCGAGATCGCGCCATTGCAC-------TCCAG--CCTG------GGCG--AC
AAGAGCG-AAACTCC--GTCTCAAAAAAAAAAAAAAAAAAAAAAAAAAAAAA
>AluSx4    ???;310BP.
---------------------GGCCGGGCGCGGTGGCTCACGCCTGTAATCCCAGCACTT
TGGGAGGCCGAGGCGGGCGGATCAC--GAGGTCAGGAGTTCGAGACCAGCCT------GG
CCAATATGGTGAAACCCCGTCTCTACT----AAAAATAC------AAA--A---------
------------------------ATTAGCCGGGCGTGGTGGCGCGCGCCTGTAGTCCCA
GCTACTCGG-GAGGCTGAGGCAGAAGAATCGCT-T--GAA-CCCGGGAGGCG--GAGGTT
GCAGTGAGCCGAGATCGCGCCACTGCAC-------TCCAG--CCTG------GGCG--AC
-AGAGCG-AGACTCC--GTCTCAAAAAAAAAAAAAAAAAAAAAAAAAAAAAA
>AluSx3    ???;311BP.
---------------------GGCCGGGCGCGGTGGCTCACGCCTGTAATCCCAGCACTT
TGGGAGGCCGAGGCGGGCGGATCAC--GAGGTCAGGAGTTCGAGACCAGCCT------GG
CCAACATGGTGAAACCCCGTCTCTACT----AAAAATAC-----AAAA--A---------
------------------------ATTAGCCGGGCGTGGTGGCGCGCGCCTGTAGTCCCA
GCTACTCGG-GAGGCTGAGGCAGGAGAATCGCT-T--GAA-CCCGGGAGGCG--GAGGTT
GCAGTGAGCCGAGATCGCGCCACTGCAC-------TCCAG--CCTG------GGCG--AC
-AGAGCG-AGACTCC--GTCTCAAAAAAAAAAAAAAAAAAAAAAAAAAAAAA
>AluSx1    ???;312BP.
---------------------GGCCGGGCGCGGTGGCTCACGCCTGTAATCCCAGCACTT
TGGGAGGCCGAGGCGGGCGGATCACCTGAGGTCAGGAGTTCGAGACCAGCCT------GG
CCAACATGGTGAAACCCCGTCTCTACT----AAAAATAC------AAA--A---------
------------------------ATTAGCCGGGCGTGGTGGCGGGCGCCTGTAATCCCA
GCTACTCGG-GAGGCTGAGGCAGGAGAATCGCT-T--GAA-CCCGGGAGGCG--GAGGTT
GCAGTGAGCCGAGATCGCGCCACTGCAC-------TCCAG--CCTG------GGCG--AC
-AGAGCG-AGACTCC--GTCTCAAAAAAAAAAAAAAAAAAAAAAAAAAAAAA
>AluSx_short_???;302BP.
---------------------GGCCGGGCGCGGTGGCTCACGCCTGTAATCCCAGCACTT
TGGGAGGCCGAGGCGGGCGGATCACCTGAGGTCAGGAGTTCGAGACCAGCCT------GG
CCAACATGGTGAAACCCCGTCTCTACT----AAAAATAC------AAA--A---------
------------------------ATTAGCCGGGCGTGGTGGCGCGCGCCTGTAATCCCA
GCTACTCGG-GAGGCTGAGGCAGGAGAATCGCT-T--GAA-CCCGGGAGGCG--GAGGTT
GCAGTGAGCCGAGATCGCGCCACTGCAC-------TCCAG--CCTG------GGCG--AC
-AGAGCG-AGACTCC--GTCTCAAAAAAAAAAAAAAAAAAAA----------
>AluSx    ???;312BP.
---------------------GGCCGGGCGCGGTGGCTCACGCCTGTAATCCCAGCACTT
TGGGAGGCCGAGGCGGGCGGATCACCTGAGGTCAGGAGTTCGAGACCAGCCT------GG
CCAACATGGTGAAACCCCGTCTCTACT----AAAAATAC------AAA--A---------
------------------------ATTAGCCGGGCGTGGTGGCGCGCGCCTGTAATCCCA
GCTACTCGG-GAGGCTGAGGCAGGAGAATCGCT-T--GAA-CCCGGGAGGCG--GAGGTT
GCAGTGAGCCGAGATCGCGCCACTGCAC-------TCCAG--CCTG------GGCG--AC
-AGAGCG-AGACTCC--GTCTCAAAAAAAAAAAAAAAAAAAAAAAAAAAAAA
>AluSz    ???;312BP.
---------------------GGCCGGGCGCGGTGGCTCACGCCTGTAATCCCAGCACTT
TGGGAGGCCGAGGCGGGCGGATCACTTGAGGTCAGGAGTTCGAGACCAGCCT------GG
CCAACATGGTGAAACCCCGTCTCTACT----AAAAATAC------AAA--A---------
------------------------ATTAGCCGGGCGTGGTGGCGCGCGCCTGTAATCCCA
GCTACTCGG-GAGGCTGAGGCAGGAGAATCGCT-T--GAA-CCCGGGAGGCG--GAGGTT
GCAGTGAGCCGAGATCGCGCCACTGCAC-------TCCAG--CCTG------GGCG--AC
-AGAGCG-AGACTCC--GTCTCAAAAAAAAAAAAAAAAAAAAAAAAAAAAAA
>AluSg    ???;310BP.
---------------------GGCCGGGCGCGGTGGCTCACGCCTGTAATCCCAGCACTT
TGGGAGGCCGAGGCGGGCGGATCAC--GAGGTCAGGAGTTCGAGACCAGCCT------GG
CCAACATGGTGAAACCCCGTCTCTACT----AAAAATAC------AAA--A---------
------------------------ATTAGCCGGGCGTGGTGGCGCGCGCCTGTAATCCCA
GCTACTCGG-GAGGCTGAGGCAGGAGAATCGCT-T--GAA-CCCGGGAGGCG--GAGGTT
GCAGTGAGCCGAGATCGCGCCACTGCAC-------TCCAG--CCTG------GGCG--AC
-AGAGCG-AGACTCC--GTCTCAAAAAAAAAAAAAAAAAAAAAAAAAAAAAA
>subfamily123 count=12 pvalue=3e-7 ( parent_pvalue=3e-1908 ) parent=16 muts= 211:g/c
---------------------GGCCGGGCGCGGTGGCTCAAGCCTGTAATCCCAGCACTT
TGGGAGGCCGAGACGGGCGGATCAT--GAGGTCAGGAGATCGAGACCATCCT------GG
CTAACAAGGTGAAACCCCATCTCTACT----AAAAATAC-----AAAA--A---------
------------------------ATTAGCCGGGCGTGGTGGCAGGCGCCTGTAGTCCCA
GCTACTCGG-GAGGCTGAGGCAGGAGAATGGCG-T--GAA-CCCGGGAGCTG--GAGCTT
GCAGTGAGCTGAGATCGCGTCACTGCAC-------TCCAG--CCTG------GGCC--AC
-AGAGCC-AGACTCG--GTCTCA-----------------------------
>AluYGibB9    ???;311BP.
---------------------GGCCGGGCGCGGTGGCTCAAGCCTGTAATCCTAGCACTT
TGGGAGGCCGAGGTGGGCGGATCAC--GAGGTCAGGAGTTCGAGACCATCCT------GG
CCAACATAGTGAAACCCTGTCTCTACT----AAAAATAC-----AAAA--A---------
------------------------ATTAGCAGGGCGTGGTGGCGGGCGCCTGTAGTCCCA
GCTACTCGG-GAGGCTGAGGCAGGAGAATGGCG-T--GAA-CCCGGGAGGCG--GAGCTT
GCAGTGAGCCGAGATGGTGCCACTGCAC-------TCCAG--CCTG------GGGG--AC
-AGAGCC-AGACTCT--GTCTCAAAAAAAAAAAAAAAAAAAAAAAAAAAAAA
>AluYGibB10    ???;311BP.
---------------------GGCCGGGCGCGGTGGCTCAAGCCTGTAATCCTAGCACTT
TGGGAGGCCGAGGTGGGCGGATCAC--GAGGTCAGGAGTTCGAGACCATCCT------GG
CCAACATAGTGAAACCCTGTCTCTACT----AAAAATAC-----AAAA--A---------
------------------------ATTAGCAGGGCGTGGTGGCGGGCGCCTGTAGTCCCA
GCTACTCGG-GAGGCTGAGGCAGGAGAATGGCG-T--GAA-CCCGGGAGGCG--GAGCTT
GCAGTGAGCCGAGATGGTGCCACTGCAC-------TCCAG--CCTG------GGGG--AC
-AGAGCC-AGACTCT--GACTCAAAAAAAAAAAAAAAAAAAAAAAAAAAAAA
>subfamily22 count=61 pvalue=8e-22 ( parent_pvalue=4e-207 ) parent=20 muts= 201:a/g 123:t/c
---------------------GGCCGGGCGCGGTGGCTCACGCCTGTAATCCCTGCACTT
TGGGAGGCCGAGGCGGGCGGATCAC--GAGGTCAGGAGATCGAGACCATCCT------GG
CTAACACGGTGAAACCCCGTCTCTACT-----AAAACAC-----AAAA--A---------
------------------------ATTAGCCGGGCGCGGTGGCGGGCGCCTGTAGTCCCA
GCTACTTGG-GAGGCTGAGGCAGGAGAATGGCG-C--GGA-CCCGGGAGGCG--GAGCTT
GCAGTGAGCCGAGATCGCGCCACTGCAC-------TCCAG--CCTG------GGCG--AC
-AGAGTGAAGACTCC--GCCTCA-----------------------------
>subfamily20 count=89 pvalue=4e-207 ( parent_pvalue=3e-1908 ) parent=16 muts= 118:a/- 32:a/t
---------------------GGCCGGGCGCGGTGGCTCACGCCTGTAATCCCTGCACTT
TGGGAGGCCGAGGCGGGCGGATCAC--GAGGTCAGGAGATCGAGACCATCCT------GG
CTAACACGGTGAAACCCCGTCTCTACT----AAAAATAC-----AAAA--A---------
------------------------ATTAGCCGGGCGCGGTGGCGGGCGCCTGTAGTCCCA
GCTACTCGG-GAGGCTGAGGCAGGAGAATGGCG-C--GAA-CCCGGGAGGCG--GAGCTT
GCAGTGAGCCGAGATGGTGCCACTGCAC-------TCCAG--CCTG------GGCG--AC
-AGAGTGAAGACTCC--GCCTCA-----------------------------
>subfamily102 count=23 pvalue=2e-59 ( parent_pvalue=4e-207 ) parent=20 muts= 211:g/a
---------------------GGCCGGGCGCGGTGGCTCACGCCTGTAATCCCTGCACTT
TGGGAGGCCGAGGCGGGCGGATCAC--GAGGTCAGGAGATCGAGACCATCCT------GG
CTAACACGGTGAAACCCCGTCTCTACT-----AAAATAC-----AAAA--A---------
------------------------ATTAGCCGGGCGCGGTGGCGGGCGCCTGTAGTCCCA
GCTACTCGG-GAGGCTGAGGCAGGAGAATGGCG-C--GAA-CCCGGGAGACG--GAGCTT
GCAGTGAGCCGAGATGGTGCCACTGCAC-------TCCAG--CCTG------GGCG--AC
-AGAGTGAAGACTCC--GCCTCA-----------------------------
>subfamily108 count=82 pvalue=5e-31 ( parent_pvalue=3e-1908 ) parent=16 muts= 202:a/g
---------------------GGCCGGGCGCGGTGGCTCAAGCCTGTAATCCCAGCACTT
TGGGAGGCCGAGGCGGGTGGATCAC--GAGGTCAGGAGATCGAGACCATCCT------GG
CTAACATGGTGAAACCCCGTCTCTACT----AAAAATAC-----AAAA--A---------
------------------------ACTAGCCGGGCGTGGTGGCGGGCGCCTGTAGTCCCA
GCTACTCGG--AGGCTGAGGCGGGAGAATGGCG-T--GAG-CCCGGGAGGTG--GAGCTT
GCAGTGAGCCGAGATCGCGCCACTGCAC-------TCCAG--CCTG------GGCG--AC
-AGAGCG-AGACTCC--GTCTCA-----------------------------
>subfamily126 count=21 pvalue=3e-5 ( parent_pvalue=3e-1908 ) parent=16 muts= 249:c/g
---------------------GGCCGGGCGCGGTGGCTCAAGCCTGTAATCCCAGCACTT
TGGGAGGCCGAGGCGGGTGGATCAC--GAGGTCAGGAGATCGAGACCATCCT------GG
CTAACATGGTGAAACCCCGTCTCTACT----AAAAATAC-----AAAA--A---------
------------------------ACTAGCCGGGCGTGGTGGCGGGCGCCTGTAGTCCCA
GCTACTCGG--AGGCTGAGGCGGGAGAATGGCG-T--GAA-CCCGGGAGGTG--GAGCTT
GCAGTGAGCCGAGATCGCGCCACTGCAC-------TGCAG--CCTG------GGCG--AC
-AGAGCG-AGACTCC--GTCTCA-----------------------------
>subfamily69 count=744 pvalue=9e-443 ( parent_pvalue=3e-1908 ) parent=16 muts= 264:g/c
---------------------GGCCGGGCGCGGTGGCTCAAGCCTGTAATCCCAGCACTT
TGGGAGGCCGAGGCGGGTGGATCAC--GAGGTCAGGAGATCGAGACCATCCT------GG
CTAACATGGTGAAACCCCGTCTCTACT----AAAAATAC-----AAAA--A---------
------------------------ACTAGCCGGGCGTGGTGGCGGGCGCCTGTAGTCCCA
GCTACTCGG--AGGCTGAGGCGGGAGAATGGCG-T--GAA-CCCGGGAGGCG--GAGCTT
GCAGTGAGCCGAGATCGCGCCACTGCAC-------TCCAG--CCTG------GGCG--AC
-ACAGCG-AGACTCC--GTCTCA-----------------------------
>subfamily16 count=1516 pvalue=3e-1908 ( parent_pvalue=3e-179 ) parent=3 muts= 264:g/c 176:g/-
---------------------GGCCGGGCGCGGTGGCTCAAGCCTGTAATCCCAGCACTT
TGGGAGGCCGAGGCGGGTGGATCAC--GAGGTCAGGAGATCGAGACCATCCT------GG
CTAACATGGTGAAACCCCGTCTCTACT----AAAAATAC-----AAAA--A---------
------------------------ACTAGCCGGGCGTGGTGGCGGGCGCCTGTAGTCCCA
GCTACTCGG--AGGCTGAGGCAGGAGAATGGCG-T--GAA-CCCGGGAGGCG--GAGCTT
GCAGTGAGCCGAGATCGCGCCACTGCAC-------TCCAG--CCTG------GGTG--AC
-AGAGCG-AGACTCC--GTCTCA-----------------------------
>subfamily77 count=635 pvalue=5e-707 ( parent_pvalue=3e-1908 ) parent=16 muts= 198:g/c
---------------------GGCCGGGCGCGGTGGCTCAAGCCTGTAATCCCAGCACTT
TGGGAGGCCGAGGCGGGCGGATCAC--GAGGTCAGGAGATCGAGACCATCCT------GG
CTAACATGGTGAAACCCCGTCTCTACT----AAAAATAC-----AAAA--A---------
------------------------ACTAGCCGGGCGTGGTGGCGGGCGCCTGTAGTCCCA
GCTACTCGG--AGGCTGAGGCAGGAGAATGGCC-T--GAA-CCTGGGAGGCG--GAGCTT
GCAGTGAGCCGAGATCGCGCCACTGCAC-------TCCAG--CCTG------GGTGACAC
-AGCGCG-AGACTCC--GTCTCA-----------------------------
>subfamily97 count=58 pvalue=3e-86 ( parent_pvalue=3e-1908 ) parent=16 muts= 155:c/a
---------------------GGCCGGGCGCGGTGGCTCAAGCCTGTAATCCCAGCACTT
TGGGAGGCCGAGGCGGGTGGATCAC--GAGGTCAGGAGATCGAGACCATCCT------GG
CTAACATGGTGAAACCCCGTCTCTACT----AAAAATAC-----AAAA--A---------
------------------------ACTAGCCGGGCGTGGTGGCGGGCGACTGTAGTCCCA
GCTACTCGG--AGGCTGAGGCAGGAGAATGGCG-T--GAA-CCTGGGAGGCG--GAGCTT
GCAGTGAGCCGAGATCGCGCCACTGCAC-------TCCAG--CCTG------GGTGACAC
-AGCGCG-AGACTCC--GTCTCA-----------------------------
>subfamily116 count=12 pvalue=1e-13 ( parent_pvalue=1e-539 ) parent=17 muts= 230:g/c
---------------------GGCCGGGCGCGGTGGCTCAAGCCTGTAATCCCAGCACTT
TGGGAGGCCGAGGCGGGTGGATCAC--GAGGTCAGGAGATCGAGACTATCCT------GG
CTAACATGGTGAAACCCCGTCTCTACT----AAAAATAC-----AAAA--A---------
------------------------ACTAGCTGGGCGTGGTGGCGGGCGCCTGTAGTCCCA
GCTACTTGG-GAGGCTGAGGCGGGAGAATGGCG-T--GAA-CCCGGGAGGCG--GAGCTT
GCAGTGAGCCCAGATCACGCCACTGCAC-------TCCAG--CCTG------GGAG--AC
-ACAGCG-AGACTCC--ATCTCA-----------------------------
>subfamily107 count=17 pvalue=7e-38 ( parent_pvalue=1e-539 ) parent=17 muts= 54:g/a
---------------------GGCCGGGCGCGGTGGCTCAAGCCTGTAATCCCAGCACTT
TGGGAGGCCGAGGCGAGTGGATCAC--GAGGTCAGGAGATCGAGACTATCCT------GG
CTAACATGGTGAAACCCCGTCTCTACT----AAAAATAC-----AAAA--A---------
------------------------ACTAGCCGGGCGTGGTGGCGGGCGCCTGTAGTCTCA
GCTACTTGG-GAGGCTGAGGTGGGAGAATGGCG-T--GAA-CCCGGGAGGCG--GAGCTT
GCAGTGAGCCGAGATCACGCCACTGCAC-------TCCAG--CCTG------GGAG---C
-ACAGCG-AGACTCC--GTCTCA-----------------------------
>subfamily117 count=12 pvalue=2e-13 ( parent_pvalue=1e-539 ) parent=17 muts= 136:c/t
---------------------GGCCGGGCGCGGTGGCTCAAGCCTGTAATCCCAGCACTT
TGGGAGGCCGAGGCGGGTGGATCAC--GAGGTCAGGAGATCGAGACTATCCT------GG
CTAACATGGTGAAACCCCGTCTCTACT----AAAAATAC-----AAAA--A---------
------------------------ACTAGTCGGGCGTGGTGGCGGGCGCCTGTAGTCTCA
GCTACTTGG-GAGGCTGAGGCGGGAGAATGGCG-T--GAA-CCCGGGAGGCG--GAGCTT
GCAGTGAG--GAGATCACGCCACTGCAC-------TCCAG--CCTG------GGAG--AC
-ACAGCG-AGACTCC--GTCTCA-----------------------------
>AluYRd2     ???;309BP.
---------------------GGCCGGGCGCGGTGGCTCAAGCCTGTAATCCCAGCACTT
TGGGAGGCCGAGGCGGGTGGATCAC--GAGGTCAGGAGATCGAGACTATCCT------GG
CTAACATGGTGAAACCCCGTCTCTACT----AAAAATAC-----AAAA--A---------
------------------------ACTAGCCGGGCGTGGTGGCGGGCGCCTGTAGTTTCA
GCTACTTGG-GAGGCTGAGGCGGGAGAATGGCG-T--GAA-CCCGGGAGGCG--GAGCTT
GCAGTGAGCCGAGATCACGCCACTGCAC-------TCCAG--CCTG------GGAG--AC
-ACAGCG-AGACTCC--GTCTCAAAAAAAAAAAAAAAAAAAAAAAAAAAA--
>subfamily115 count=16 pvalue=5e-14 ( parent_pvalue=1e-539 ) parent=17 muts= 175:g/a
---------------------GGCCGGGCGCGGTGGCTCAAGCCTGTAATCCCAGCACTT
TGGGAGGCCGAGGCGGGTGGATCAC--GAGGTCAGGAGATCGAGACTATCCT------GG
CTAACATGGTGAAACCCCGTCTCTACT----AAAAATAC-----AAAA--A---------
------------------------ACTAGCCGGGCGTGGTGGCGGGCGCCTGTAGTCTCA
GCTACTTGA-GAGGCTGAGGCGGGAGAATGGCG-T--GAA-CCCGGGAGGCG--GAGCTT
GCAGTGAGCCGAGATCACGCCACTGCAC-------TCCAG--CCTG------GGAG--AC
-ACAGCG-AGACTCC--GTCTCA-----------------------------
>subfamily17 count=711 pvalue=1e-539 ( parent_pvalue=3e-1908 ) parent=16 muts= 259:t/a 83:c/t
---------------------GGCCGGGCGCGGTGGCTCAAGCCTGTAATCCCAGCACTT
TGGGAGGCCGAGGCGGGTGGATCAC--GAGGTCAGGAGATCGAGACTATCCT------GG
CTAACATGGTGAAACCCCGTCTCTACT----AAAAATAC-----AAAA--A---------
------------------------ACTAGCCGGGCGTGGTGGCGGGCGCCTGTAGTCTCA
GCTACTTGG-GAGGCTGAGGCGGGAGAATGGCG-T--GAA-CCCGGGAGGCG--GAGCTT
GCAGTGAGCCGAGATCACGCCACTGCAC-------TCCAG--CCTG------GGAG---C
-ACAGCG-AGACTCC--GTCTCA-----------------------------
>AluYRd1    ???;309BP.
---------------------GGCCGGGCGCGGTGGCTCAAGCCTGTAATCCCAGCACTT
TGGGAGGCCGAGGCGGGTGGATCAC--GAGGTCAGGAGATCGAGACTATCCT------GG
CTAACACGGTGAAACCCCGTCTCTACT----AAAAATAC-----AAAA--A---------
------------------------ATTAGCCGGGCGTGGTAGCGGGCGCCTGTAGTCCCA
GCTACTTGG-GAGGCTGAGGCGGGAGAATGGCG-T--GAA-CCAAGGGGGCG--GAGCTT
GCAGTGAGCCGAGATCGCGCCACTGCAC-------TCCAG--CCTG------GGAG--AC
-ACAGCG-AGACTCC--GTCTCAAAAAAAAAAAAAAAAAAAAAAAAAAAA--
>AluYRd4    ???;309BP.
---------------------GGCCGGGCGCGGTGGCTCAAGCCTGTAATCCCAGCACTT
TGGGAGGCCGAGGCGGGTGGATCAC--GAGGTCAGGAGATCGAGACTATCCT------GG
CTAACACGGTGAAACCCCGTCTCTACT----AAAAATAC-----AAAA--A---------
------------------------ATTAGCCGGGCGTGGTAGCGGGCGCCTGTAGTCCCA
GCTACTTGG-GAGGCTGAGTCGGGAGAATGGCG-T--GAA-CCCAGGGGGCG--GAGCTT
GCAGTGAGCCGAGATCGCGCCACTGCAC-------TCCAG--CCTG------GGAG--AC
-ACAGCG-AGACTCC--GTCTCAAAAAAAAAAAAAAAAAAAAAAAAAAAA--
>subfamily121 count=11 pvalue=3e-8 ( parent_pvalue=1e-276 ) parent=18 muts= 188:g/a
---------------------GGCCGGGCGCGGTGGCTCAAGCCTGTAATCCCAGCACTT
TGGGAGGCCGAGGCGGGTGGATCAC--AAGGTCAGGAGATCGAGACTATCCT------GG
CTAACATGGTGAAACCCCGTCTCTACT----AAAAATAC-----AAAA--A---------
------------------------ACTAGCCGGGCGTGGTAGCGGGCGCCTGTAGTCCCA
GCTACTTGG-GAGGCTGAGGCGAGAGAATGACG-T--GAA-CCCGGAGGGCG--GAGCTT
GCAGTGAGCCGAGATCGCGCCACTGCAC-------TCCAG--CCTG------GGAG--AC
-ACAGTG-AGACTCC--GTCTCA-----------------------------
>subfamily18 count=482 pvalue=1e-276 ( parent_pvalue=1e-539 ) parent=17 muts= 209:a/g 147:g/a
---------------------GGCCGGGCGCGGTGGCTCAAGCCTGTAATCCCAGCACTT
TGGGAGGCCGAGGCGGGTGGATCAC--AAGGTCAGGAGATCGAGACTATCCT------GG
CTAACATGGTGAAACCCCGTCTCTACT----AAAAATAC-----AAAA--A---------
------------------------ACTAGCCGGGCGCGGTAGCGGGCGCCTGTAGTCCCA
GCTACTTGG-GAGGCTGAGGCGGGAGAATGGCG-T--GAA-CCCGGGGGGCG--GAGCTT
GCAGTGAGCCGAGATCGCGCCACTGCAC-------TCCAG--CCTG------GGAG--AC
-ACAGTG-AGACTCC--GTCTCA-----------------------------
>subfamily80 count=30 pvalue=5e-373 ( parent_pvalue=1e-276 ) parent=18 muts= 158:g/t
---------------------GGCCGGGCGCGGTGGCTCAAGCCTGTAATCCCAGCACTT
TGGGAGGCCGAGGCGGGTGGATCAC--AAGGTCAGGAGATCGAGACTATCCT------GG
CTAACATGGTGAAACCCCGTCTCTACT----AAAAATAC-----AAAA--A---------
------------------------ACTAGCCGGGCGCGGTAGCGGGCGCCTTTAGTCCCA
GCTACTTGG-GAGGCTGAGGCGGGAGAATGGCG-T--GAA-CCCGGGGGGCG--GAGCTT
GCAGTGAGCCGAGATCGCGCCACTGCAC-------TCTAG--CCTG------GGAG--AC
-ACAGTG-AGACTCC--GTCTCA-----------------------------
>subfamily25 count=45 pvalue=3e-51 ( parent_pvalue=8e-765 ) parent=1 muts= 255:t/a 75:a/t
---------------------GGCCGGGCGCGGTGGCTCACGCCTGTAATCCCAGCACTT
TGGGAGGCCGAGGCGGGCGGATCAC--AAGGTCAGGAGTTCGAGAC--------------
----CACGGTGAAACCCCGTCTCTACT----AAAAATAC----AAAAA--A---------
------------------------ATTAGCCGGGCGCAGTGGCGGGCGCCTGTAGTCCCA
GCTACTTGG-GAGGCTGAGGCAGGAGAATGGCA-G--GAA-CCCGGGAGGCG--GAGCTT
GCAGTGAGCCGAGATCGCGCCACTGCAC-------TCCAG--CCAG------GGGA--AC
-AGAGCG-AGACTCC--GTCTCA-----------------------------
>AluYk12    ???;311BP.
---------------------GGCCGGGCGCGGTGGCTCACGCCTGTAATCCCAGCACTT
TGGGAGGCCGAGGCGGGCGGATCAC--GAGGTCAGGAGATCGAGACCATCCT------GG
CTAACACGGTGAAACCCCGTCTCTACT----AAAAATAC-----AAAA--A---------
------------------------ATTAGCCGGGCGTGGTGGTGGGCGCCTGTAATCCCA
GCTACTCGG-GAGGCTGAGGCAGGAGAATGGCA-T--GAA-CCCAAGAGGCG--GAGCTT
GCAGTGAGCCGGGATAGCGCCACTGCAG-------TCCAG--CTTG------GGCG--AA
-AGAGTG-AGACTCC--GTCTCAAAAAAAAAAAAAAAAAAAAAAAAAAAAAA
>AluYGibG6    ???;311BP.
---------------------GGCCGGGCGCGGTGGCTCACGCCTGTAATCCTAGCACTT
TGGGAGGCCGAGGCGGGCGGATCAC--GAGGTCAGGAGATCGAGACCATCCT------GG
CTAACACGGTGAAACCCCGTTTCTACT----AAAAATAC-----AAAA--A---------
------------------------ATGAGCCGGGCGTGGTGGCGGGCGCCTGTAGTCCCA
GCTACTCGG-GAGGCTGAGGCAGGAGAATGGCC-T--GAA-CCCGGGAGGCA--GAGCTT
GCAGTGAGCCGAGATTGCGCCACTGTAC-------TCCAG--CCTG------GGCT--AC
-AGAGCA-AGACTCC--ATCTCAAAAAAAAAAAAAAAAAAAAAAAAAAAAAA
>subfamily45 count=26 pvalue=5e-51 ( parent_pvalue=8e-765 ) parent=1 muts= 183:a/g 58:g/a
---------------------GGCCGGGCGCGGTGGCTCACGCCTGTAATCCCAGCACTT
TGGGAGGCCGAGGCGGGCGAATCAC--AAGGTCAGGAGATCGAGAC--------------
----CACGGTGAAACCCTGTCTCTACT----AAAAATAC-----AAAA--A---------
------------------------ATGAGCCGGGCGAGGTGGCGGGCGCCTGTAGTCCCA
GCTACTCGG-GAGGCTGGGGCAGGAGAATGGCG-T--GAA-CCCGGGAGGCG--GAGCTT
GCAGTGAGCCAGGATCGCGCCACTGCAC-------TCCAG--CTTG------GGCG--AC
-AGAGCA-AGACTCC--GTCTCA-----------------------------
>AluGibA2    ???;311BP.
---------------------GGCCGGGCGCGGTGGCTCACGCCTGTAATCCCAGCACTT
TGGGAGGCCGAGACGGGCGGATCAC--GAGGTCAGGAGATCGAGACCATCTT------GG
CTAACACGGTGAAACCCCGTTTCTACT----AAAAATAC-----AAAA--A---------
------------------------ATTAGCCGGGCGTGTTGGCGGGCGCCTGTAGTCCCA
GCTACTCGG-GAGGCTGAGGCAGGAGAATGGCG-T--GAA-CCCAGGAGGCG--GAGCTT
GCAGTGAGCTGAGATCGCGCCACTGCAC-------TCCAA--CCTG------GGGG--AC
-ACAGCG-AGACTCC--GTCTCAAAAAAAAAAAAAAAAAAAAAAAAAAAAAA
>subfamily23 count=62 pvalue=5e-53 ( parent_pvalue=2e-370 ) parent=14 muts= 231:a/g 133:t/g
---------------------GGCCGGGCGCGGTGGCTCACGCCTGTAATCCCAGCACTT
TGGGAGGCCGAGGCGGGCGGATCAC--AAGGTCAGGAGATCGAGAC--------------
----CATGGTGAAACCCCGTCTCTACT----AAAAATAC-----AAAA--A---------
------------------------ATGAGCCGGGCGCGGTGGCGGGCGCCTGTAGTTCCA
GCTACTCGG-GAGGCTGAGGCAGGAGAATGGCG-T--GAA-CCCAGGAGGCG--GAGCTT
GCAGTGAGCCAGGATCGCGCCACTGCAC-------TCCAG--CTTG------GGCG--AC
-AGAGCG-AGACTCC--GTCTCA-----------------------------
>AluYGibF9    ???;311BP.
---------------------GGCCGGGCGCGGTGGCTCACGCCTGTAATCCCAGCACTT
TGGAAGGCCGAGGCGGGTGGATCAC--GAGGTCAGGAGATCGAGACCATCCT------GG
CTAACACGGTGAAACCCCGTCTCTACT----AAAAATAC-----AAAA--A---------
------------------------ATTCTCCGGGCGTGGTGGCGGGCGCCTGTAGTCCCA
GCTACTCCG-GAGGCTGAGGCAGGAGAATGGCG-T--GAG-CCCGGGAGGCG--GAGCTT
GCAGCGAGCGGAGATCGCAACACTGCAC-------TCCAG--CCTG------GGTG--AC
-AGAGCG-AGACTCC--GTCTCAAAAAAAAAAAAAAAAAAAAAAAAAAAAAA
>AluYk11    ???;311BP.
---------------------GGCTGGGCGCGGTGGCTCACGCCTGTAATCCCAGCACTT
TGGGAGGCCGAGGCGGGCGGATCAC--AAGGTCAGGAGATCGAGACCATCTT------GG
CTAACACGGTGAAACCCCGTCTCTACT----AAAAATAC-----AAAA--A---------
------------------------ATTAGCCGGGCGCGGTGGCGGGCGCCTGTAGTCCCA
GCTACTCGG-GAGGCTGAGGCAGGAGAATGGCG-T--GAA-CCTGGGAGGCG--GAGCTT
GCAGTGAGCCGAGATTGCGCCACTGCAA-------TCCGG--CCTG------GGCT--AA
-AGAGCG-GGACTCC--GTCTCAAAAAAAAAAAAAAAAAAAAAAAAAAAAAA
>subfamily106 count=35 pvalue=1e-42 ( parent_pvalue=8e-765 ) parent=1 muts= 252:g/a
---------------------GGCCGGGCGCGGTGGCTCACGCCTGTAATCCCAGCACTT
TGGGAGGCCGAGGCGGGCGGATCAC--AAGGTCAGGAGATCGAGAC--------------
----CACAGTGAAACCCCGTCTCTACT----AAAAATAC-----AAAA--A---------
------------------------ATTAGCCGGGCGCGGTGGCGGGCGCCTGTAGTCCCA
GCTACTCAG-GAGGCTGAGGCAGGAGAATGGCG-T--GAA-CCCAGGAGGCG--GAGCTT
GCAGTGAGCCGAGATCGCGCCACTGCAC-------TCCAA--CCTG------GGCG--AC
-AGCGTG-AGACTCC--GTCTCA-----------------------------
>subfamily92 count=69 pvalue=1e-147 ( parent_pvalue=8e-765 ) parent=1 muts= 210:g/a
---------------------GGCCGGGCGCGGTGGCTCAAGCCTGTAATCCCAGCACTT
TGGGAGGCCGAGGCGGGCGGATCAC--AAGGTCAGGAGATCGAGAC--------------
----CACAGTGAAACCCCGTCTCTACT----AAAAATAC-----AAAA--A---------
------------------------ATTAGCCGGGCGCGGTGGTGGGCGCCTGTAGTCCCA
GCTACTCAG-GAGGCTGAGGCAGGAGAATGGCG-T--GAA-CCCGGGAAGCG--GAGCTT
GCAGTGAGCCGAGATCGCGCCACTGCAC-------TCCAG--CCTG------GGCG--AC
-AGCGCG-AGACTCC--GTCTCA-----------------------------
>subfamily1 count=657 pvalue=8e-765 ( parent_pvalue=9e-126 ) parent=0 muts= 132:c/t 51:a/g 19:a/c
---------------------GGCCGGGCGCGGTGGCTCACGCCTGTAATCCCAGCACTT
TGGGAGGCCGAGGCGGGCGGATCAC--AAGGTCAGGAGATCGAGAC--------------
----CACAGTGAAACCCCGTCTCTACT----AAAAATAC-----AAAA--A---------
------------------------ATTAGCCGGGCGCGGTGGTGGGCGCCTGTAGTCCCA
GCTACTCAG-GAGGCTGAGGCAGGAGAATGGCG-T--GAA-CCCGGGAGGCG--GAGCTT
GCAGTGAGCCGAGATCGCGCCACTGCAC-------TCCAG--CCTG------GGCG--AC
-AGCGCG-AGACTCC--GTCTCA-----------------------------
>subfamily104 count=96 pvalue=8e-58 ( parent_pvalue=8e-765 ) parent=1 muts= 260:g/c
---------------------GGCCGGGCGCGGTGGCTCACGCCTGTAATCCCAGCACTT
TGGGAGGCCGAGGCGGGCGGATCAC--AAGGTCAGGAGATCGAGAC--------------
----CACAGTGAAACCCCGTCTCTACT----AAAAATAC-----AAAA--A---------
------------------------ATTAGCCGGGCGCGGTGGTGGGCGCCTGTAGTCCCA
GCTACTCAG-GAGGCTGAGGCAGGAGAATGGCG-T--GAA-CCCGGGAGGCG--GAGCTT
GCAGTGAGCCGAGATCGCGCCACTGCAC-------TCCAG--CCTG------GGCC--AC
-AGCGCG-AGACTCC--GTCTCA-----------------------------
>AluYRb2    ???;297BP.
---------------------GGCCGGGCGCGGTGGCTCAAGCCTGTAATCCCAGCACTT
TGGGAGGCCGAGGCGGGCGGATCAC--AAGGTCAGGAGATCGAGAC--------------
----CACAGTGAAACCCCGTCTCTACT----AAAAATAC-----AAAA--A---------
------------------------ATTAGCCGGGCGCGGTGGCGGGCGCCTGTAGTCCCA
GCTACTCAG-GAGGCTGAGGCAGGAGAATGGCG-G--GAA-CCCGGGAGGCG--GAGCTT
GCAGTGAGCCGAGATCGCGCCACTGCAC-------TCCAG--CCTG------GGCA--AC
-AGCGTG-AGACTCC--GTCTCAAAAAAAAAAAAAAAAAAAAAAAAAAAA--
>AluMacYb4	SINE1/7SL	Macaca
---------------------GGCCGGGCGCGGTGGCTCAAGCCTGTAATCCCAGCACTT
TGGGAGGCCGAGGCGGGCGGATCAC--AAGGTCAGGAGATCGAGAC--------------
----CACAGTGAAACCCCGTCTCTACT----AAAAATAC-----AAAA--A---------
------------------------ATTAGCCGGGCGCGGTGGCGGGCGCCTGTAGTCCCA
GCTACTCAG-GAGGCTGAGGCAGGAGAATGGCG-G--GAA-CCCGGGAGGCG--GAGCTT
GCAGTGAGCCGAGATCGCGCCACTGCAC-------TCCAG--CCTG------GGCA--AC
-AGCGTG-AGACTCC--GTCTCAAA---------------------------
>AluYc3GibH3    ???;BP.
---------------------GGCCGGGCGCGGTGGCTCACGCTTGTAATCCCAGCACTT
TGGGAGGCCGAGGCGGGCGGATCGC--GAGGTCAGGAGATCGAGAC--------------
----CACAGTGAAACCCCGTCTCTACT----AAAAATAC-----AAAA--A---------
------------------------ATTAGCCGGGCGTGGTGGCGGGCGCCTGTAGTCCCA
GCTACTCGGAGAGGCTGAGGCAGGAGAATGGCA-T--GAA-CCTGGGAGGCG--GAGATT
GCAGTGAGCCGAGATTGCGCCACTGCAC-------TCCAG--CCTG------GGCG--AC
-AGATCG-AGACTCT--GTCTCAAAAAAAAAAAAAAAAAAAAAAAAAAAAAA
>subfamily3 count=256 pvalue=3e-179 ( parent_pvalue=9e-126 ) parent=0 muts= 277:t/c 200:g/a 143:a/t
---------------------GGCCGGGCGCGGTGGCTCAAGCCTGTAATCCCAGCACTT
TGGGAGGCCGAGACGGGCGGATCAC--GAGGTCAGGAGATCGAGACCATCCT------GG
CTAACACAGTGAAACCCCGTCTCTACT----AAAAATAC-----AAAA--A---------
------------------------ATTAGCCGGGCGTGGTGGCG-GCGCCTGTAGTCCCA
GCTACTCGG-GAGGCTGAGGCAGGAGAATGGCG-T--AAA-CCCGGGAGGCG--GAGCTT
GCAGTGAGCCGAGATCGCGCCACTGCAC-------TCCAG--CCTG------GGCG--AC
-AGAGCG-AGACTCC--GCCTCA-----------------------------
>AluYRa4    ???;308BP.
---------------------GGCCGGGCGCGGTGGCTCAAGCCTGTAATCCCAGCACTT
TGGGAGGCCGAGACGGGCGGATCAC--GAGGTCAGGAGATCGAGACCATCCT------GG
CTAACACAATGAAACCCCGTCTCCACT----AAAAATAC-----AAAA--A---------
------------------------ATTAGCCGGGCGTGGTGGCG-GCGCCTGTAGTCCCA
GCTACTCGG-GAGGCTGAGGCAGGAGAATGGCG-G--GAA-CCCGGGAGGCG--GAGCTT
GCAGTGAGCCGAGATCGCGCCACTGCAC-------TCCAG--CCTG------GGCG--AC
-AGAGCG-AGACTCC--GCCTCAAAAAAAAAAAAAAAAAAAAAAAAAAAA--
>subfamily68 count=40 pvalue=7e-13 ( parent_pvalue=3e-179 ) parent=3 muts= 132:t/c
---------------------GGCCGGGCGCGGTGGCTCAAGCCTGTAATCCCAGCACTT
TGGGAGGCCGAGACGGGCGGATCAC--GAGGTCAGGAGATCGAGACCATCCT------GG
CTAACACAGTGAAACCCCGTCTCTACT---AAAAAATAC-----AAAA--A---------
------------------------ACTAGCCGGGCGTGGTGGCG-GCGCCTGTAGTCCCA
GCTACTCGG-GAGGCTGAGGCAGGAGAATGGCG-G--GAA-CCCGGGAGGCG--GAGCTT
GCAGTGAGCCGAGATCGCGCCACTGCAC-------TCCAG--CCTG------GGCG--AC
-AGAGCG-AGACTCC--GCCTCA-----------------------------
>AluYb8     ???;318BP.
---------------------GGCCGGGCGCGGTGGCTCACGCCTGTAATCCCAGCACTT
TGGGAGGCCGAGGCGGGTGGATCAT--GAGGTCAGGAGATCGAGACCATCCT------GG
CTAACAAGGTGAAACCCCGTCTCTACT----AAAAATAC-----AAAA--A---------
------------------------ATTAGCCGGGCGCAGTGGCGGGCGCCTGTAGTCCCA
GCTACTCGG-GAGGCTGAGGCAGGAGAATGGCG-T--GAA-CCCGGGAAGCG--GAGCTT
GCAGTGAGCCGAGATTGCGCCACTGCAGTCCGCAGTCCGG--CCTG------GGCG--AC
-AGAGCG-AGACTCC--GTCTCAAAAAAAAAAAAAAAAAAAAAAAAAAAAAA
>AluYb9    ???;318BP.
---------------------GGCCGGGCGCGGTGGCTCACGCCTGTAATCCCAGCACTT
TGGGAGGCCGAGGCGGGTGGATCAT--GAGGTCAGGAGATCGAGACCATCCT------GG
CTAACAAGGTGAAACCCCGTCTCTACT----AAAAATAC-----AAAA--A---------
------------------------ATTAGCCGGGCGCGGTGGCGGGCGCCTGTAGTCCCA
GCTACTGGG-GAGGCTGAGGCAGGAGAATGGCG-T--GAA-CCCGGGAAGCG--GAGCTT
GCAGTGAGCCGAGATTGCGCCACTGCAGTCCGCAGTCCGG--CCTG------GGCG--AC
-AGAGCG-AGACTCC--GTCTCAAAAAAAAAAAAAAAAAAAAAAAAAAAAAA
>AluYGibF6    ???;311BP.
---------------------GGCCGGGCGCGGTGGCTCACGCCTGTAATCCCAGCACTT
TGGGAGGCCGAGGCGGGCGGATCAC--GAGGTCAGGAGATCGAGACCATCCT------GG
CTAACACGGTGAAACCCCGTCTCCACT----AAAAATAC-----AAAA--A---------
------------------------ATTCTCCGGGCGTGGTGGCGGGCGCCTGTAGTCCCA
GCTACTCCG-GAGGCTGAGGCAGGAGAATGGCG-T--GAG-CCCGGGAGGCG--GAGCTT
GCAGTGAGCGGAGATTGCGCCACTGCAC-------TCCAG--CCTG------GGCG--AC
-AGAGCG-AGACTCC--GTCTCAAAAAAAAAAAAAAAAAAAAAAAAAAAAAA
>AluYkGib7    ???;311BP.
---------------------GGTCGGGCGCGGTGGCTCACGCCTGTAATCCCAGCACTT
TGGGAGGCCGAGGCGGGCGGATCAC--GAGGTCAGGAGATCGAGACCATCCT------GG
TTAACACGGTGAAACCCCGTCTCTACT----AAAAATAC-----AAAA--A---------
------------------------ATTAGCCGGGCGCAGTGGCGGGCGCCTGTAGTCCCA
GCTACTCGG-GGGGCTGAGGCAGGAGAATGGCG-T--GAA-CCCGGGAGGCG--GAGCTT
GCAGTGAGCCGAGATTGCGCCACTGCAC-------TCCGG--GCTG------GGCG--AA
-AGAGCG-AGACCCC--GTCTCAAAAAAAAAAAAAAAAAAAAAAAAAAAAAA
>subfamily35 count=32 pvalue=3e-29 ( parent_pvalue=2e-337 ) parent=19 muts= 106:c/t 62:a/c
---------------------GGCCGGGCGCGGTGGCTCACGCCTGTAATCCCAGCACTT
TGGGAGGCCGAGGCGGGCGGATCCC--GAGGTCAGGAGATCGAGACCATCCT------GG
CTAACACGGTGAAACTCCGTCTCTACT----AAAAATGC-----AAAA--A---------
------------------------ATTAGCCGGGCGAGGCGGCGGGCGCCTGTAGTCCCA
GCTACTCGG-GAGGCTGAGGCAGGAGAATGGCG-T--GAA-CCTGGGAGGCG--GAGCTT
GCAGTGAGCCGAGATCGCGCCACTGCAC-------TCCAG--CCTG------GGCG--AC
-TAAGCG-AGACTCT--GTCTCA-----------------------------
>AluYRc2    ???;309BP.
---------------------GGCCGGGCGCGGTGGCTCACGCCTGTAATCCCAGCACTT
TGGGAGGCCGAGGCGGGCGGATCAC--AAGGTCAGGAGATCGAGACCATCCT------GG
CTAACACTGTGAAACCCCGTCTCTACT----AAAAATAC-----AAAA--A---------
------------------------ATTAGCCGGGCGAGGCGGCGGGCGCCTGTAGTCCCA
GCTACTCGG-GAGGCTGAGGCAGGAGAATGGCG-T--GAA-CCCGGGAGGCG--GAGCTT
GCAGTGAGCCGAGATCGCGCCACTGCAC-------TCCAG--CCTG------GGCG--AC
-TAAGCG-AGACTCT--GTCTCAAAAAAAAAAAAAAAAAAAAAAAAAAAA--
>AluYRc1    ???;309BP.
---------------------GGCCGGGCGCGGTGGCTCACGCCTGTAATCCCAGCACTT
TGGGAGGCCGAGGCGGGCGGATCAC--GAGGTCAGGAGATCGAGACCATCCT------GG
CTAACACGGTGAAACCCCGTCTCTACT----AAAAATAC-----AAAA--A---------
------------------------ATTAGCCGGGCGAGGCGGCGGGCGCCTGTAGTCCCA
GCTACTCGG-GAGGCTGAGGCAGGAGAATGGCG-T--GAA-CCCGGGAGGCG--GAGCTT
GCAGTGAGCCGAGATCGCGCCATTGCAC-------TCCAG--CCTG------GGCG--AC
-TAAGCG-AGACTCT--GTCTCAAAAAAAAAAAAAAAAAAAAAAAAAAAA--
>subfamily19 count=273 pvalue=2e-337 ( parent_pvalue=3e-1908 ) parent=16 muts= 263:a/t 124:a/g
---------------------GGCCGGGCGCGGTGGCTCACGCCTGTAATCCCAGCACTT
TGGGAGGCCGAGGCGGGCGGATCAC--GAGGTCAGGAGATCGAGACCATCCT------GG
CTAACACGGTGAAACCCCGTCTCTACT----AAAAATGC-----AAAA--A---------
------------------------ATTAGCCGGGCGAGGCGGCGGGCGCCTGTAGTCCCA
GCTACTCGG-GAGGCTGAGGCAGGAGAATGGCG-T--GAA-CCCGGGAGGCG--GAGCTT
GCAGTGAGCCGAGATCGCGCCACTGCAC-------TCCAG--CCTG------GGCG--AC
-TAAGCG-AGACTCT--GTCTCA-----------------------------
>AluYd8    ???;BP.
---------------------GGCCGGGCGCGGTGGCTCACGCCTGTAATCCCAGCACTT
TGGGAGGCCGAGGCGGGCGGATCAC--GAGGTCAGGAGATCGAGAC--------------
----CACGGTGAAACCCCGTCTCTACT----AAAAATAC-----AAAA--A---------
------------------------ATTAGCCGGGCGCAGTGGCGGGCGCCTGTAGTCCCA
GCTACTCGG-GAGGCTGAGGCAGGAGAATGGCG-T--GAA-CCCGGAAGGCG--GAGCTT
GCAGTGAGCGGAGATCGCGCCACAGCAC-------TCCCG--CCTG------GGCG--AC
-AGAACG-AGACTCC--GTCTCAAAAAAAAAAAAAAAAAAAAAAAAAAAAAA
>AluYc3GibE4    ???;BP.
---------------------GGCCGGGCGCGGTGGCTCACGCTTGTAATCCCAGCACTT
TGGGAGGCCGAGGCGGGCGGATCAC--GAGGTCAGGAGATCGAGAC--------------
----CACGGTGAAACCCTGTCTCTACT----AAAAATAT-----AAAA--A---------
------------------------ATCAGCCGGGCGTGGTGGCGGGCGCCTGTAGTCCCA
GCTACTCGGAGAGGCTGAGGCAGGAGAATGGCG-T--GAA-CCCGGGAGGCG--GAGCTT
GCAGTGAGCCGAGATCGCGCCACTGCAC-------TCCAG--CCTG------GGCG--GC
-AGAGCG-AGACTCC--GCCTCAAAAAAAAAAAAAAAAAAAAAAAAAAAAAA
>AluYc4GibC6    ???;301BP.
---------------------GGCCGGGCGCGGTGGCTCACGCTTGTAATCCCAGCACTG
TGGGAGGCCGAGGCGGGCGGATCAC--GAGGTCAGGAGATCGAGAC--------------
----CACGGTGAAACCCCGTCTCTACT----AAAAATAC-----AAAA--A---------
------------------------ATTAGCCGGGCGTGGTGGCGGGCGCCTGTAGTCCCA
GCTACTCGGAGAGGCTGAGGCAGGAGAATGGCG-T--GAACCCCGGGGGACG--GAGCCT
GCAGTGAGCCAAGATCGCGCCACTGCAC-------TCCAG--CCTG------GGTG--AA
-AGAGCG-AGACTCC--TTCTCAAAAAAAAAAAAAAAAAAAAAAAAAAAAAA
>AluYg6    ???;311BP.
---------------------GGCCGGGCGCGGTGGCTCACGCCTGTAATCCCAGCACTT
TGGGAGGCCGAGACGGGCGGATCAC--GAGGTCAGGAGATCGAGACCATCCT------GG
CTAACACGGTGAAACCCCGTCTCTACT----AAAAATAC-----AAAA--A---------
------------------------ATTAGCCGGGCATGGTGGCGCGCGCCTGTAGTCCCA
GCTACACGG-GAGGCTGAGGCAGGAGAATGGCG-T--GAA-CCCGGGAGGCG--GAGCTT
GCAGTGAGTCGAGATCGCGCCACTGCAC-------TCCAG--CCTG------GGCG--AC
-AGAGCG-AAACTCC--GTCTCAAAAAAAAAAAAAAAAAAAAAAAAAAAAAA
>subfamily15 count=204 pvalue=8e-170 ( parent_pvalue=8e-765 ) parent=1 muts= 147:g/t 107:c/t
---------------------GGCCGGGCGCGGTGGCTCACGCCTGTAATCCCAGCACTT
TGGGAGGCCGAGGCGGGCGGATCAC--AAGGTCAGGAGATCGAGAC--------------
----CACGGTGAAACCTCGTCTCTACT----AAAAATAC-----AAAA--A---------
------------------------ATTAGCCGGGCGCGGTTGTGGGCGCCTGTAGTCCCA
GCTACTCGG-GAGGCTGAGGCAGGAGAATGGCG-G--GAA-CCCGGGAGGCG--GAGCTT
GCAGTGAGCTGAGATCCGGCCACTGCAC-------TCCAG--CCTG------GGCG--AC
-AGAGCG-AGACTCC--GTCTCA-----------------------------
>subfamily94 count=15 pvalue=8e-145 ( parent_pvalue=8e-170 ) parent=15 muts= 6:g/a
---------------------GGCCGGACGCGGTGGCTCACGCCTGTAATCCCAGCACTT
TGGGAGGCCGAGACGGGCGGATCAC--AAGGTCAGGAGATCGAGAC--------------
----CACGGTGAAACCTCGTCTCTACT----AAAAATAC-----AAAA--A---------
------------------------ATTAGCCGGGCGCGGTTGTGGGCGCCTGTAGTCCCA
GCTACTCGG-GAGGCTGAGGCAGGAGAATGGCG-G--GAA-CCCGGGAGGCG--GAGCTT
GCAGTGAGCTGAGATCCGGCCACTGCAC-------TCCAG--CCTG------GGCG--AC
-AGAGCG-AGACTCC--GTCTCA-----------------------------
>subfamily34 count=32 pvalue=4e-47 ( parent_pvalue=8e-765 ) parent=1 muts= 277:t/a 254:c/g
----------------------GCCGGGCGCGGTGGCTCACGCCTGTAATCCCAGCACTT
TGGGAGGCCGAGGCGGGCGGATCAC--AAGGTCAGGAGATCGAGAC--------------
----CACGGTGAAACCCCGTTTCTACT----AAAAATAC-----AAAA--A---------
------------------------ATTAGCCGGGCGCGGTGGCGGGCGCCTGTAGTCCCA
GCTACTCAG-GAGGCTGAGGCAGGAGAATGGCG-T--GAA-CCCGGGAGGCG--GAGCTT
GCAGTGAGCCGAGATTGTGCCACTGCAC-------TCCAG--CGTG------GGCA--AC
-AGAGCG-AGACTCC--GACTCA-----------------------------
>subfamily71 count=48 pvalue=3e-10 ( parent_pvalue=8e-765 ) parent=1 muts= 111:c/t
---------------------GGCCGGGCGCGGTGGCTCACGCCTGTAATCCCAGCACTT
TGGGAGGCCGAGGCGGGCGGATCAC--AAGGTCAGGAGATCGAGAC--------------
----CACGGTGAAACCCCGTTTCTACT----AAAAATAC-----AAAA--A---------
------------------------ATTAGCCGGGCGCGGTGGCGGGCGCCTGTAGTCCCA
GCTACTCAG-GAGGCTGAGGCAGGAGAATGGCG-T--GAA-CCCGGGAGGCG--GAGCTT
GCAGTGAGCCGAGATTGCGCCACTGCAC-------TCCAG--CCTG------GGCG--AC
-AGAGCG-AGACTCT--GTCTCA-----------------------------
>AluYa5     ???;311BP.
---------------------GGCCGGGCGCGGTGGCTCACGCCTGTAATCCCAGCACTT
TGGGAGGCCGAGGCGGGCGGATCAC--GAGGTCAGGAGATCGAGACCATCCC------GG
CTAAAACGGTGAAACCCCGTCTCTACT----AAAAATAC-----AAAA--A---------
------------------------ATTAGCCGGGCGTAGTGGCGGGCGCCTGTAGTCCCA
GCTACTTGG-GAGGCTGAGGCAGGAGAATGGCG-T--GAA-CCCGGGAGGCG--GAGCTT
GCAGTGAGCCGAGATCCCGCCACTGCAC-------TCCAG--CCTG------GGCG--AC
-AGAGCG-AGACTCC--GTCTCAAAAAAAAAAAAAAAAAAAAAAAAAAAAAA
>AluYa8    ???;310BP.
---------------------GGCCGGGCGCGGTGGCTCACGCCTGTAATCCCAGCACTT
TGGGAGGCCGAGGCGGGCGG-TCAC--GAGGTCAGGAGATCGAGACCATCCC------GG
CTAAAACGGTGAAACCCCGTCTCTACT----AAAACTAC-----AAAA------------
------------------------AATAGCCGGGCGTAGTGGCGGGCGCCTGTAGTCCTA
GCTACTTGG-GAGGCTGAGGCAGGAGAATGGCG-T--GAA-CCCGGGAGGCG--GAGCTT
GCAGTGAGCCGAGATCCCGCCACTGCAC-------TCCAG--CCTG------GGCG--AC
-AGAGCG-AGACTCC--GTCTCAAAAAAAAAAAAAAAAAAAAAAAAAAAAAA
>subfamily93 count=29 pvalue=6e-145 ( parent_pvalue=2e-370 ) parent=14 muts= 42:g/a
---------------------GGCCGGGCGCGGTGGCTCACGCCTGTAATCCCAGCACTT
TGGAAGGCCGAGGCGGGCGGATCAC--AAGGTCAGGAGATCGAGAC--------------
----CATGGTGAAACCCCGTCTCTACT----AAAAATAG-----AAAA--A---------
------------------------ATTAGCCGGGCGCAGTGGCGGGCGCCTGTAGTCCCA
GCTACTCGG-GAGGCTGAGGCAGGAGAATGGCG-T--GAA-CCCGGGAGGCG--GAGCTT
GCAGTGAGCCGAGATTGCGCCACTGCAC-------TCCAG--CCTG------GGCG--AC
-AGAGCG-AGACTCC--GTCTCA-----------------------------
>AluYRb1    ???;297BP.
---------------------GGCCGGGCGCGGTGGCTCACGCCTGTAATCCCAGCACTT
TGGGAGGCCGAGGCGGGCGGATCAC--AAGGTCAGGAGATCGAGAC--------------
----CATGGTGAAACCCCGTCTCTACT----AAAAATAC-----AAAA--A---------
------------------------ATTAGCCGGGCGCAGTGGCGGGCGCCTGTAGTCCCA
GCTACTCGG-GAGGCTGAGGCAGGAGAATGGCG-T--GAA-CCCGGGAGGCG--GAGCTT
GCAGTGAGCCGAGATTGCGCCACTGCAC-------TCCAG--CCTG------GGCG--AC
-AGAGCG-AGACTCC--GTCTCAAAAAAAAAAAAAAAAAAAAAAAAAAAA--
>subfamily73 count=21 pvalue=2e-86 ( parent_pvalue=2e-370 ) parent=14 muts= 133:t/g
---------------------GGCCGGGCGCGGTGGCTCACGCCTGTAATCCCAGCACTT
TGGGAGGCCGAGGCGGGCGGATCAC--AAGGTCAGGAGATCGAGAC--------------
----CATGGTGAAACCCCGTCTCTACT----AAAAATAG-----AAAA--A---------
------------------------ATGAGCCGGGCGCAGTGGCGGGCGCCTGTAGTCCCA
GCTACTTGG-GAGGCTGAGGCAGGAGAATGGCG-T--GAA-CCCGGGAGGCG--GAGCTT
GCAGTGAGCCGAGATTGCGCCACTGCAC-------TCCAG--CCTG------GGCG--AC
-AGAGCA-AGACTCC--GTCTCA-----------------------------
>subfamily14 count=339 pvalue=2e-370 ( parent_pvalue=8e-765 ) parent=1 muts= 125:c/g 97:c/-
---------------------GGCCGGGCGCGGTGGCTCACGCCTGTAATCCCAGCACTT
TGGGAGGCCGAGGCGGGCGGATCAC--AAGGTCAGGAGATCGAGAC--------------
----CATGGTGAAACCCCGTCTCTACT----AAAAATAG-----AAAA--A---------
------------------------ATTAGCCGGGCGCAGTGGCGGGCGCCTGTAGTCCCA
GCTACTCGG-GAGGCTGAGGCAGGAGAATGGCG-T--GAA-CCCGGGAGGCG--GAGCTT
GCAGTGAGCCGAGATTGCGCCACTGCAC-------TCCAG--CCTG------GGCG--AC
-AGAGCA-AGACTCC--GTCTCA-----------------------------
>AluYc3GibB7    ???;BP.
---------------------GGCCGGGCGCGGTGGCTCACGCTTGTAATCCCAGCACTT
TGGGAGGCCGAGGCGGGCGGATCAC--GAGGTCAGGAGATCGAGAC--------------
----CACGGTGAAACCCCGTTTTTATT----AAAAATAC-----AAAA--A---------
------------------------ATTAGCCGGGCGTGGTGGCGGGCGCCTGTAGTCCCA
GTTATTCGGAGAGGCTGAGGCAGGAGAATGGCG-T--GAA-CCCGGGAGGCG--GAGCTT
GCAGTGAGCCGAGATTGCGCCACTGCAC-------TCCAG--CCTG------GGCG--AC
-AGAGCG-AGATTCC--GTTTCAAAAAAAAAAAAAAAAAAAAAAAAAAAAAA
>AluYc3GibI4    ???;BP.
---------------------GGCCGGGCGCGGTGGCTCACGCTTGTAATCCCAGCACTT
TGGGAGGCCGAGGCGGGCGGATCAC--GAGGTCAGGAGCTCGAGAC--------------
----CACGGTGAAACCCTGTCTCTACG----AAAAATAC-----AAAA--A---------
------------------------ATTAGCCGGGCGTGGTGGCGGGCGCCTGTAGTCCCA
GCTACTCGGAGAGGCTGAGGCAGGAGAATGGCG-T--GAA-CCCGAGAGGCG--GAGCTT
GCAGTGAGCCGAGATTGCGCCACTGCAC-------TCCAA--CCTG------GGCG--AC
-AGAGCG-AGACTCC--GTCTCAAAAAAAAAAAAAAAAAAAAAAAAAAAAAA
>AluYRa3    ???;309BP.
---------------------GGCCGGGCGCGGTGGCTCAAGCCTGTAATCCCAGCACTT
TGGGAGGCCGAGACGGGCGGATCAC--GAGGTCAGGAGATCGAGACCATCCT------GG
CTAACACGGTGAAACCCCGTCTCTACT----AAAAATAC-----AAAA--A---------
------------------------ATTAGCCGGGCGAGGTGGCGGGCGCCTGTAGTCCCA
GCTACTCGG-GAGGCTGAGGCAGGAGAATGGCG-T--GAA-CCCGGGGGGCG--GAGCTT
GCAGTGAGCCGAGATCGCGCCACTGCAC-------TCCAG--CCTG------GGGC--AC
-AGAGCA-AGACTCC--GTCTCAAAAAAAAAAAAAAAAAAAAAAAAAAAA--
>AluGibA3C2    ???;311BP.
---------------------GGCCGGGCGCGGTGGCTCAAGCCTGTAATCCCAGCACTT
TGGGAGGCCGAGGCGGGCGGATCAC--GAGGTCAGGAGATCGAGACCATCCT------GG
CTAACACGGTGAAACCCCGTCTCTACT----AAAAATAC-----AAAA--A---------
------------------------ATTAGCCGGGCGTGTTGGCGGGCGCCTGTAGTCCCA
GCTACTCGG-GAGGCTGAGGCAGGAGAATGGCG-T--GAA-CCCAGGAGGTG--GAGGTT
GCGGTGAGCCGAGATCGCGCCACCGCAC-------TCCAG--CCTG------GGGG--AC
-AGAGAA-AGACTCC--GTCTCAAAAAAAAAAAAAAAAAAAAAAAAAAAAAA
>AluGibA3A3    ???;311BP.
---------------------GGCCGGGCGCGGTGGCTCAAGCCTGTAATCCCAGCACTT
TGGGAGGCCGAGGCGGGCGGATCAC--GAGGTCAGGAGATCGAGACCATCCA------GG
CTAACACGGTGAAACCCCGTCTCTACT----AAAAATAC-----AAAA--A---------
------------------------ATTAGCCGGGCGTGTTGGCGGGCGCCTGTAGTCCCA
GCTACTCGG-GAGGCTGAGGCAGGAGAATGGCT-T--GAA-CCCGGGAGGCG--GAGCTT
GCAGTGAGCCGAGATCGCGCCACTGCAC-------TCCAC--CCTG------GGGG--AC
-AGAGCA-AGACTCC--GTCTCAAAAAAAAAAAAAAAAAAAAAAAAAAAAAA
>AluGibA3C1    ???;311BP.
---------------------GGCCGGGCGCGGTGGCTCAAGCCTGTAATCCCAGCACTT
TGGGAGGCCGAGGCGGGCGGATCAC--GAGGTCAGGAGATCGAGACCATCCT------GG
CTAACACGGTGAAACCCCGTCTCTACT----AAAAATAC-----AAAA--A---------
------------------------ATTAGCCGGGCGTGTTGGCGGGCGCCTGTAGTCCCA
GCTACTCGG-GAGGCTGAGGCAGGAGAATGGCG-T--GAA-CCCGGGAGGCG--GAGCTT
GCAGTGAGCCGAGATCGCGCCACTGCAC-------TCCAG--CCTG------GGGG--AC
-AGAGAA-AGACTCC--GTCTCAAAAAAAAAAAAAAAAAAAAAAAAAAAAAA
>AluGibA3B2    ???;312BP.
---------------------GGCCGGGCGCGGTGGCTCAAGCCTGTAATCCCAGCACTT
TGGGAGGCCGAGGCGGGCGGATCAC--GAGGTCAGGAGATCGAGACCATCCT------GG
CTAACAGGGTGAAACCCCGTCTCTACT----AAAAATAC-----AAAA--A---------
------------------------ATTAGCCGGGCGTGTTGGCGGGCGCCTGTAGTCCCA
GCTACTCGG-GAGGCTGAGGCAGGAGAATGGCG-T--GAACCCCGGGAGGCG--GAGCTT
GCAGTGAGCCGAGATCGCGCCACTGCAC-------TCCAG--CCTG------GGGG--AC
-AGAGCA-AGACTCC--GTCTCAAAAAAAAAAAAAAAAAAAAAAAAAAAAAA
>AluGibA3    ???;311BP.
---------------------GGCCGGGCGCGGTGGCTCAAGCCTGTAATCCCAGCACTT
TGGGAGGCCGAGGCGGGCGGATCAC--GAGGTCAGGAGATCGAGACCATCCT------GG
CTAACACGGTGAAACCCCGTCTCTACT----AAAAATAC-----AAAA--A---------
------------------------ATTAGCCGGGCGTGTTGGCGGGCGCCTGTAGTCCCA
GCTACTCGG-GAGGCTGAGGCAGGAGAATGGCG-T--GAA-CCCGGGAGGCG--GAGCTT
GCAGTGAGCCGAGATCGCGCCACTGCAC-------TCCAG--CCTG------GGGG--AC
-AGAGCA-AGACTCC--GTCTCAAAAAAAAAAAAAAAAAAAAAAAAAAAAAA
>subfamily38 count=27 pvalue=3e-24 ( parent_pvalue=8e-765 ) parent=1 muts= 242:c/t 216:g/c
---------------------GGCCGGGCGCGGTGGCTCACGCCTGTAATCCCAGCACTT
TGGGAGGCCGAGGCGGGCGGATCAC--AAGGTCAGGAGATCGAGAC--------------
----CACGGTGAAACCCCGTCTCTACT----AAAAATAC-----AAAA--A---------
------------------------ATTAGCCGGGCGCGGTTGTGGGCGCCTGTAGTCCCA
GCTACTCGG-GAGGCTGAGGCAGGAGAATGGCG-G--GAA-CCCGGGAGGCG--GACCTT
GCAGTGAGCTGAGATCGCGCCATTGCAC-------TCCAG--CCTG------GGCG--AC
-AGAGCG-AGACTCC--GTCTCA-----------------------------
>AluYGibD3    ???;311BP.
---------------------GGCCGGGCGCGGTGGCTCACGCTTGTAATCCCAGCACTT
TGGGAGGCCGAGGCGGGCGGATCAC--GAGGTCAGGAGATCGAGGCCATCCT------GG
CTAACATGGTGAAACCCCGTCTCTACT----AAAAATAC-----AAAA--A---------
------------------------ATTAGCCGGGCGTGGTGGCGGGCGCCTGTAGTCCCA
GCTACTCGG-GCGGCTGAGGCAGGAGAATGGCG-T--GAA-CCCGGGAGGCG--GAGCTT
GCAGTGAGCCGAGATTGCGCCACTGCAC-------TCCAG--CCTG------GGTG--AC
-AGAGCG-AGACTCC--GTCTCAAAAAAAAAAAAAAAAAAAAAAAAAAAAAA
>AluYc3GibF2    ???;BP.
---------------------GGCCGGGCGCGGTGGCTCACGCTTGTAATCCCAGCACTT
TGGGAGGCCGAGGCGGGCGGATCAC--GAGGTCAGGAGATCGAAAC--------------
----CACGGTGAAACCCCGTCTCTACT----AAAAATAC-----AAAA--A---------
------------------------ATTAGCCGGGCGTGGTGGTGGGCGCCTGTAGTCCCA
GCTACTCGGAGAGGCTGAGACAGGAGAATGGCG-T--GAA-CCCGGGAGGCA--GAGCTT
GCAGTGAGCCGAGATTGCGCCACTGCAC-------TCCAG--CCTG------GGCG--AC
-AGAGCG-AGACTCC--GTCTCAAAAAAAAAAAAAAAAAAAAAAAAAAAAAA
>AluYc4GibD2    ???;BP.
---------------------GGCCGGGCGCGGTGGCTCACGCTTGTAATCCCAGCACTT
TGGGAGGCCGAGGCGGGCGGATCAC--GAGGTCAGGAGATCGAGAC--------------
----CACGGTGAAACCCCGTCTCTACT----AAAAATAC-----AAAA--A---------
------------------------ATTGGCCGGGCGTGGTGGCGGGCGCCTGTAGTCCCA
GCTAATCGGAGAGGCTGAGGCAGGAGAATGGCG-T--GAA-CCCGGGAGGTG--GAGCTT
GCAGTGAGCCGAGATCGCGCCACTGCAC-------TCCAG--CCTG------GGTG--AA
-AGAGCA-AGACTCC--GTCTCAAAAAAAAAAAAAAAAAAAAAAAAAAAAAA
>AluYh9    ???;311BP.
---------------------GGCCGGGCGCGGTGGCTCACGCCTGTAATCCCAGCACTT
TGGGAGGCAGAGGCGGGCGGATCAT--GAGGTCAGGAGATCGAGACCATCCT------GG
CTAACGCGGTGAAACCCCGCCTCTACT----AAAAATAC-----AAAA--A---------
------------------------ATTAGCCGGGCGTGGTGGCGGGCGCCTGTGGTCCCG
GCTACTCGG-GAGGCTGAGGCAGGAGAATGGCG-T--GAA-CCCGGGAGGCG--GAGCTT
GCAGTGAGCTGAGGTCGCGCCACTGCAC-------CCCAG--CCTG------GGCG--AC
-AGAGCG-AGACTCC--GTCTCAAAAAAAAAAAAAAAAAAAAAAAAAAAAAA
>AluYh7    ???;311BP.
---------------------GGCCGGGCGCGGTGGCTCACGCCTGTAATCCCAGCACTT
TGGGAGGCAGAGGCGGGCGGATCAT--GAGGTCAGGAGATCGAGACCATCCT------GG
CTAACGCGGTGAAACCCCGCCTCTACT----AAAAATAC-----AAAA--A---------
------------------------ATTAGCCGGGCGTGGTGGCGGGCGCCTGTGGTCCCG
GCTACTCGG-GAGGCTGAGGCAGGAGAATGGCG-T--GAA-CCCGGGAGGCG--GAGCTT
GCAGTGAGCCGAGGTCGCGCCACTGCAC-------TCCAG--CCTG------GGCG--AC
-AGAGCG-AGACTCC--GTCTCAAAAAAAAAAAAAAAAAAAAAAAAAAAAAA
>AluYkGib4    ???;311BP.
---------------------GGCCGGGCGCGGTGGCTCACGCCTGTAATCCCAGCACTT
TGGGAGGCCGAGGCGGGCGGATCAC--GAGGTCAGGAGATCGAGACCATCCT------GG
CTAACACGGTGAAACCCCGTCTCTACT----AAAAATAC-----AAAA--A---------
------------------------ATTAGCCGGGCGCGGTGGCGGGCGCCTGTAGTCCCA
GCTACTCGG-GAGGCTGAGGCAGGAAAATGGCG-T--GAA-CCCGGGAGGCG--GAGCTT
GCAGTGAGCCGAGATAGCGCCACTGCAC-------TCCGG--CCTG------GGCA--AA
-AGAGCG-AGATTCT--GTCTCAAAAAAAAAAAAAAAAAAAAAAAAAAAAAA
>AluYj4    ???;311BP.
---------------------GGCCGGGCGCGGTGGCTCGCGCCTGTAATCCCAGCACTT
TGGGAGGCCGAGGCGGGCGGATCAC--GAGGTCAGGAGATCGAGACCATCCT------GG
CTAACACGGTGAAACCCCGTCTCTACT----AAAAATGC-----AAAA--A---------
------------------------ATTAGCCGGGCGTGGTGGCGGGCGCCTGTAGTCCCA
GCTGCTCGG-GAGGCTGAGGCAGGAGAATGGCG-T--GAA-CCCGGGAGGCG--GAGCTT
GCAGTGAGCCGAGATCGTGCCACTGCAC-------TCCAG--CCTG------GGCG--AC
-AGAGCG-AGACTCC--GTCTCAAAAAAAAAAAAAAAAAAAAAAAAAAAAAA
>AluYi6    ???;311BP.
---------------------GGCCGGGCGCGGTGGCTCACGCTTGTAATCCCAGCACTT
TGGGAGGCCGAGGCGGGCGGATCAC--GAGGTCAGGAGATCGAGACCATCCT------GG
CTAACACGGTGAAACCCCGTCTCTACT----AAAAATAC-----AAAA--A---------
------------------------ATTAGCCGGGCGTGATGGCGGGCGCCTGTAGTCCCA
GCTACTCGG-GAGGCTGAGGCAGGAGAATGGCG-T--GAA-CCCGGGAGGCG--GAGCTT
GCAGTGAGCCGAGATTGCGCCACTGCAC-------TCCCG--CCTG------GGCC--AC
-AGAGCG-AGACTCC--GTCTCAAAAAAAAAAAAAAAAAAAAAAAAAAAAAA
>AluYi6_4d     ???;311BP.
---------------------GGCCGGGCGCGGTGGCTCACGCTTGTAATCCCAGCACTT
TGGGAGGCCGAGGCGGGCGGATCAC--GAGGTCAGGAGATCGAGACCATCCT------GG
CTAACACGGTGAAACCCCGTCTCTACT----AAAAATAC-----AAAA--A---------
------------------------ATTAGCCGGGCGTGGTGGCGGGCGCCTGTAGTCCCA
GCTACTCGG-GAGGCTGAGGCAGGAGAATGGCG-T--GAA-CCTGGGAGGCG--GAGCTT
GCAGTGAGCCGAGATTGCGCCACTGCAC-------TCCCA--CCTG------GGCC--AC
-AGAGCG-AGACTCC--GTCTCAAAAAAAAAAAAAAAAAAAAAAAAAAAAAA
>AluYRb3    ???;297BP.
---------------------GGCCGGGCGCGGTGGCTCACGCCTGTAATCCCAGCACTT
TGGGAGGCCGAGGCGGGCGGATCAC--AAGGTCAGGAGATCGAGAC--------------
----CACGGTGAAACCCCGTCTCTACT----AAAAATAC-----AAAA--A---------
------------------------ATTAGCCGGGCGCGGTTGTGGGCGCCTGTAGTCCCA
GCTACTCGG-GAGGCTGAGGCAGGAGAATGGCG-T--GAA-CCCGGGAGGCG--GAGCTT
GCAGTGAGCCGAGATCGCGCCACTGCAC-------TCCAG--CCTG------GGCG--AC
-AGAGCG-AGACTCC--GTCTCAAAAAAAAAAAAAAAAAAAAAAAAAAAA--
>AluMacYb2	SINE1/7SL	Macaca
---------------------GGCCGGGCGCGGTGGCTCACGCCTGTAATCCCAGCACTT
TGGGAGGCCGAGGCGGGCGGATCAC--AAGGTCAGGAGATCGAGAC--------------
----CACGGTGAAACCCCGTCTCTACT----AAAAATAC-----AAAA--A---------
------------------------ATTAGCCGGGCGCGGTTGTGGGCGCCTGTAGTCCCA
GCTACTCGG-GAGGCTGAGGCAGGAGAATGGCG-T--GAA-CCCGGGAGGCG--GAGCTT
GCAGTGAGCCGAGATCGCGCCACTGCAC-------TCCAG--CCTG------GGCG--AC
-AGAGCG-AGACTCC--GTCTCAAA---------------------------
>subfamily72 count=443 pvalue=4e-1861 ( parent_pvalue=8e-765 ) parent=1 muts= 147:g/t
---------------------GGCCGGGCGCGGTGGCTCACGCCTGTAATCCCAGCACTT
TGGGAGGCCGAGGCGGGCGGATCAC--AAGGTCAGGAGATCGAGAC--------------
----CACGGTGAAACCCCGTCTCTACT----AAAAATAC-----AAAA--A---------
------------------------ATTAGCCGGGCGCGGTTGTGGGCGCCTGTAGTCCCA
GCTACTCGG-GAGGCTGAGGCAGGAGAATGGCG-T--GAA-CCCGGGAGGCG--GAGCTT
GCAGTGAGCCGAGATCGCGCCACTGCAC-------TCCAG--CCTG------GGCG--AC
-AGAGCG-AGACTCT--GTCTCA-----------------------------
>subfamily118 count=14 pvalue=1e-11 ( parent_pvalue=8e-765 ) parent=1 muts= 262:c/g
---------------------GGCCGGGCGCGGTGGCTCACGCCTGTAATCCCAGCACTT
TGGGAGGCCGAGGCGGGCGGATCAC--AAGGTCAGGAGATCGAGAC--------------
----CACGGTGAAACCCCGTCTCTACT----AAAAATAC-----AAAA--A---------
------------------------ATTAGCCGGGCGCGGTGGCGGGCGCCTGTAGTCCCA
GCTACTCGG-GAGGCTGAGGCAGGAGAATGGCG-T--GAA-CCCAGGAGGCG--GAGCTT
GCAGTGAGCCGAGATCGCGCCACTGCAC-------TCCAG--CCTG------GGCG--AG
-AGAGCG-AGACTCC--GTCTCA-----------------------------
>AluYc3GibG3    ???;BP.
---------------------GGCCGGGCGCGGTGGCTCACGCTTGTAATCCCAGCACTT
TGGGAGGCCGAGGCGGGCGGATCAC--GAGGTCAGGAGATCGAGAC--------------
----CACGGTGAAACCCCGTCTCTACT----AAAAATAC-----AAAA--A---------
------------------------ATTAGCCGGGCGTGGTGGCGGGCGCCTGTAGTCCCA
GCTACTCGGAGAGGCTGAGGCAGGAGAATTGCT-T--GAA-CCCGGGAGGCG--GAGCTT
GCAGTGAGCCGAGATTGCGCCACTGCAC-------TCCAG--CCTG------GGCC--AC
-AGAGCG-AGACTCC--GTCTCAAAAAAAAAAAAAAAAAAAAAAAAAAAAAA
>AluYc4GibA2    ???;BP.
---------------------GGCCGGGCGCGGTGGCTCACGCTTGTAATCCCAGCACTT
TGGGAGGCCGAGGCGGGCGGATCAC--GAGGTCAGGAGATCGAGAC--------------
----CACGGTGAAACCCCGTCTCTACT----AAAAATAC-----AAAA--A---------
------------------------ATTAGCCGGGCGTGGTGGCGGGCGCCTGTAGTCCCA
GCTACTCGGAGAGGCTGAGGCAGGAGAATGGCG-T--GAA-CCCGGGAGGCG--GAGCTT
GCAGTGAGCCGAGATTGAGCCACTGCAC-------TCCAG--CCTG------GGTG--AA
-AAAGCG-AGACTCC--GTCTCAAAAAAAAAAAAAAAAAAAAAAAAAAAAAA
>AluYc3GibD3    ???;BP.
---------------------GGCCGGGCGCGGTGGCTCACGCTTGTAATCCCAGCACTT
TGGGAGGCCGAGGCGGGCGAATCAC--GAGGTCAGGAGATCGAGAC--------------
----CACGGTGAAACCCCGTCTCTACT----AAAAATAT-----AAAA--A---------
------------------------ATTAGCCGGGCGTGGTGGCGGGCGCCTGTAGTCCCA
GCTACTCGGAGAGGCTGAGGCAGGAGAATGGCG-T--GAA-CCCGGGAGGCG--GAGCTT
GCAGTGAGCCGAGATTGCGCCACTGAAC-------TCCAG--CCTG------GGCG--AC
-AGAGCG-AGACTCC--GTCTCAAAAAAAAAAAAAAAAAAAAAAAAAAAAAA
>AluYh3     ???;311BP.
---------------------GGCCGGGCGCGGTGGCTCACGCCTGTAATCCCAGCACTT
TGGGAGGCAGAGGCGGGCGGATCAT--GAGGTCAGGAGATCGAGACCATCCT------GG
CTAACACGGTGAAACCCCGCCTCTACT----AAAAATAC-----AAAA--A---------
------------------------ATTAGCCGGGCGTGGTGGCGGGCGCCTGTAGTCCCA
GCTACTCGG-GAGGCTGAGGCAGGAGAATGGCG-T--GAA-CCCGGGAGGCG--GAGCTT
GCAGTGAGCCGAGATCGCGCCACTGCAC-------TCCAG--CCTG------GGCG--AC
-AGAGCG-AGACTCC--GTCTCAAAAAAAAAAAAAAAAAAAAAAAAAAAAAA
>AluYGibE2    ???;311BP.
---------------------GGCCGGGCGCGGTGGCTCACGCCTGTAATCCCAGCACTT
TGGGAGGCCGAGGCGGGCGGATCAC--GAGGTCAGGAGATCGAGACCATCCT------GG
CTAAAACGGTGAAACCCCGTCTCTACT----AAAAATAC-----AAAA--A---------
------------------------ATTAGCCGGGCGTGGTGGCGGGCGGCTGTAGTCCCA
GCTACTCGG-GAGGCTGAGGCAGGAGAATGGCG-T--GAA-CCCGGGAGGCG--GAGCTT
GCAGTGAGCCGAGATTGCGCCACTGCAC-------TCCAG--CCTG------GGCG--AC
-AGAGCG-AGACTCC--GTCTCAAAAAAAAAAAAAAAAAAAAAAAAAAAAAA
>AluYf4Gib    ???;310BP.
---------------------GGCCGGGCGCGGTGGCTCACGCCTGTAATCCCAGCACTT
TGGGAGGCCGAGGCGGGCGGATCAC--GAGGTCAGGAGATCGAGACCATCCT------GG
CTAACACAGTGAAACCCCGTCTCTACT----AAAAATAC-----AAAA--A---------
------------------------ATTAGCCGGGCGAGGTGGCGGGCGCCTGTAGTCCCA
GCTACTCGG-GAGGCTGAGGCAGGAGAATGGCG-T--GAACCCCGGGGGGCG--GAGCCT
GCAGTGAGCCGAGATCGCGCCACTGCAC-------TCCAG--CCTG------GGCG--AC
---AGCG-AGACTCT--GTCTCAAAAAAAAAAAAAAAAAAAAAAAAAAAAAA
>AluYf4Gib2    ???;310BP.
---------------------GGCCGGGCGCGGTGGCTCACGCCTGTAATCCCAGCACTT
TGGGAGGCCGAGGCGGGCGGATCAG--GAGGTCAGGAGATCGAGACCATCCT------GG
CTAACACAGTGAAACCCCGTCTCTACT----AAAAATAC-----AAAA--A---------
------------------------ATTAGCCGGGCGAGGTGGCGGGCGCCTGTAGTCCCA
GCTACTCGG-GAGGCTGAGGCAGGAGAATGGCG-T--GAACCCCGGGGGGCG--GAGCCT
GCAGTGAGCCGAGATCGCGCCACTGCAC-------TCCAG--CCTG------GGCG--AC
---AGCG-AGACTCT--GTCTCAAAAAAAAAAAAAAAAAAAAAAAAAAAAAA
>AluYf5-Yk    ???;312BP.
---------------------GGCCGGGCGCGGTGGCTCACGCCTGTAATCCCAGCACTT
TGGGAGGCCGAGGCGGGCGGATCAC--GAGGTCAGGAGATCGAGACCATCCT------GG
CTAACACGGTGAAACCCCGTCTCTACT----AAAAATAC-----AAAA--A---------
------------------------ATTAGCCGGGCGAGGTGGCGGGCGCCTGTAGTCCCA
GCTACGCGG-GAGGCTGAGGCAGGAGAATGGCG-T--GAACCCCGGGGGGCG--GAGCCT
GCAGTGAGCCGAGATCGCGCCACTGCAC-------TCCAG--CCTG------GGTG--AA
-AGAGCG-AGACTCC--GTCTCAAAAAAAAAAAAAAAAAAAAAAAAAAAAAA
>AluYe5    ???;310BP.
---------------------GGCCGGGCGCGGTGGCTCACGCCTGTAATCCCAGCACTT
TGGGAGGCCGAGGCGGGCGGATCAC--GAGGTCAGGAGATCGAGACCATCCT------GG
CTAACACGGTGAAACCCCGTCTCTACT----AAAAATAC-----AAAA--A---------
------------------------ATTAGCCGGGCGAGGTGGCGGGCGCCTGTAGTCCCA
GCTACTCGG-GAGGCTGAGGCAGGAGAATGGCG-T--GAACCCCGGGGGGCG--GAGCCT
GCAGTGAGCCGAGATCGCGCCACTGCAC-------TCCAG--CCTG------GGCG--AC
---AGCG-AGACTCC--GTCTCAAAAAAAAAAAAAAAAAAAAAAAAAAAAAA
>AluYe6    ???;310BP.
---------------------GGCCGGGCGCGGTGGCTCACGCCTGTAATCCCAGCACTT
TGGGAGGCCGAGGCGGGCGGATCAC--GAGGTCAGGAGATCGAGACCATCCT------GG
CTAACACGGTGAAACCCCGTCTCTACT----AAAAATAC-----AAAA--A---------
------------------------ATTAGCCGGGCGAGGTGGCGGGCGCCTGTAGTCCCA
GCTACGCGG-GAGGCTGAGGCAGGAGAATGGCG-T--GAACCCCGGGGGGCG--GAGCCT
GCAGTGAGCCGAGATCGCGCCACTGCAC-------TCCAG--CCTG------GGCG--AC
---AGCG-AGACTCC--GTCTCAAAAAAAAAAAAAAAAAAAAAAAAAAAAAA
>AluYk4    ???;311BP.
---------------------GGCCGGGCGCGGTGGCTCACGCCTGTAATCCCAGCACTT
TGGGAGGCCGAGGCGGGCGGATCAC--GAGGTCAGGAGATCGAGACCATCCT------GG
CTAACACGGTGAAACCCCGTCTCTACT----AAAAATAC-----AAAA--A---------
------------------------ATTAGCCGGGCGCGGTGGCGGGCGCCTGTAGTCCCA
GCTACTCGG-GAGGCTGAGGCAGGAGAATGGCG-T--GAA-CCCGGGAGGCG--GAGCTT
GCAGTGAGCCGAGATAGCGCCACTGCAG-------TCCGG--CCTG------GGCG--AA
-AGAGCG-AGACTCC--GTCTCAAAAAAAAAAAAAAAAAAAAAAAAAAAAAA
>AluYk2    ???;311BP.
---------------------GGCCGGGCGCGGTGGCTCACGCCTGTAATCCCAGCACTT
TGGGAGGCCGAGGCGGGCGGATCAC--GAGGTCAGGAGATCGAGACCATCCT------GG
CTAACACGGTGAAACCCCGTCTCTACT----AAAAATAC-----AAAA--A---------
------------------------ATTAGCCGGGCGCGGTGGCGGGCGCCTGTAGTCCCA
GCTACTCGG-GAGGCTGAGGCAGGAGAATGGCG-T--GAA-CCCGGGAGGCG--GAGCTT
GCAGTGAGCCGAGATCGCGCCACTGCAC-------TCCGG--CCTG------GGCG--AA
-AGAGCG-AGACTCC--GTCTCAAAAAAAAAAAAAAAAAAAAAAAAAAAAAA
>AluYk3    ???;311BP.
---------------------GGCCGGGCGCGGTGGCTCACGCCTGTAATCCCAGCACTT
TGGGAGGCCGAGGCGGGCGGATCAC--GAGGTCAGGAGATCGAGACCATCCT------GG
CTAACACGGTGAAACCCCGTCTCTACT----AAAAATAC-----AAAA--A---------
------------------------ATTAGCCGGGCGCGGTGGCGGGCGCCTGTAGTCCCA
GCTACTCGG-GAGGCTGAGGCAGGAGAATGGCG-T--GAA-CCCGGGAGGCG--GAGCTT
GCAGTGAGCCGAGATAGCGCCACTGCAC-------TCCGG--CCTG------GGCG--AA
-AGAGCG-AGACTCC--GTCTCAAAAAAAAAAAAAAAAAAAAAAAAAAAAAA
>AluYc3GibB2    ???;BP.
---------------------GGCCGGGCGCGGTGGCTCACGCTTGTAATCCCAGCACTT
TGGGAGGCCGAGGCGGGCGGATCAC--GAGGTCAGGAGATCGAGAC--------------
----CACGGTGAAACCCCGTCTTTACT----AAAAATAC-----AAAA--A---------
------------------------ATTAGCCGGGCGTGGTGGCGGGCGCCTGTAGTCCCA
GCTACTCGGAGAGGCTGAGGCAGGAGAATGGCG-T--GAA-CCCGGGAGGCG--GAGCTT
GCAGTGAGCCGAGATTGCGCCACTGCAC-------TCCAG--CCTG------GGCG--AC
-AGAGCG-AGACTCC--GTTTCAAAAAAAAAAAAAAAAAAAAAAAAAAAAAA
>AluYc3Gib    ???;BP.
---------------------GGCCGGGCGCGGTGGCTCACGCTTGTAATCCCAGCACTT
TGGGAGGCCGAGGCGGGCGGATCAC--GAGGTCAGGAGATCGAGAC--------------
----CACGGTGAAACCCCGTCTCTACT----AAAAATAC-----AAAA--A---------
------------------------ATTAGCCGGGCGTGGTGGCGGGCGCCTGTAGTCCCA
GCTACTCGGAGAGGCTGAGGCAGGAGAATGGCG-T--GAA-CCCGGGAGGCG--GAGCTT
GCAGTGAGCCGAGATTGCGCCACTGCAC-------TCCAG--CCTG------GGCG--AC
-AGAGCG-AGACTCC--GTCTCAAAAAAAAAAAAAAAAAAAAAAAAAAAAAA
>AluYc3GibC1    ???;BP.
---------------------GGCCGGGCGCGGTGGCTCACGCTTGTAATCCCAGCACTT
TGGGAGGCCGAGGCGGGCGGATCAC--GAGGTCAGGAGATCGAGAC--------------
----CACCGTGAAACCCCGTCTCTACT----AAAAATAC-----AAAA--A---------
------------------------ATTAGCCGGGCGTGGTGGCGGGCGCCTGTAGTCCCA
GCTACTCGGAGAGGCTGAGGCAGGAGAATGGCG-T--GAA-CCCGGGAGGCG--GAGCTT
GCAGTGAGCCGAGATTGCGCCACTGCAC-------TCCAG--CCTG------GGCG--AC
-AGAGCG-AGACTCC--GTCTCAAAAAAAAAAAAAAAAAAAAAAAAAAAAAA
>AluYc3GibA3    ???;BP.
---------------------GGCCGGGCGCGGTGGCTCACGCTTGTAATCCCAGCACTT
TGGGAGGCCGAGGCGGGCGGATCAC--GAGGTCAGCAGATCGAGAC--------------
----CACGGTGAAACCCCGTCTCTACT----AAAAATAC-----AAAA--A---------
------------------------ATTAGCCGGGCGTGGTGGCGGGCGCCTGTAGTCCCA
GCTACTCGGAGAGGCTGAGGCAGGAGAATGGCG-G--GAA-CCCGGGAGGCG--GAGCTT
GCAGTGAGCCGAGATCGCGCCACTGCAC-------TCCAG--CCTG------GGAG--AC
-AGAGCG-AGACTCC--GTCTCAAAAAAAAAAAAAAAAAAAAAAAAAAAAAA
>AluYc3GibA1g    ???;BP.
---------------------GGCCGGGCGCGGTGGCTCACGCTTGTAATCCCAGCACTT
TGGGAGGCCGAGGCGGGCGGATCAC--GAGGTCAGGAGATCGAGAC--------------
----CACGGTGAAACCCCGTCTCTACT----AAAAATAC-----AAAA--A---------
------------------------ATTAGCCGGGCGTGGTGGCGGGCGCCTGTAGTCCCA
GCTACTCGGAGAGGCTGAGGCAGGAGAATGGCG-G--GAA-CCCGGGAGGCG--GAGCTT
GCAGTGAGCCGAGATCGCGCCACTGCAC-------TCCAG--CCTG------GGCG--AC
-AGAGCG-AGACTCC--GTCTCAAAAAAAAAAAAAAAAAAAAAAAAAAAAAA
>AluYc3GibA1c    ???;BP.
---------------------GGCCGGGCGCGGTGGCTCACGCTTGTAATCCCAGCACTT
TGGGAGGCCGAGGCGGGCGGATCAC--GAGGTCAGCAGATCGAGAC--------------
----CACGGTGAAACCCCGTCTCTACT----AAAAATAC-----AAAA--A---------
------------------------ATTAGCCGGGCGTGGTGGCGGGCGCCTGTAGTCCCA
GCTACTCGGAGAGGCTGAGGCAGGAGAATGGCG-T--GAA-CCCGGGAGGCG--GAGCTT
GCAGTGAGCCGAGATCGCGCCACTGCAC-------TCCAG--CCTG------GGCG--AC
-AGAGCG-AGACTCC--GTCTCAAAAAAAAAAAAAAAAAAAAAAAAAAAAAA
>AluYc3Gib0    ???;BP.
---------------------GGCCGGGCGCGGTGGCTCACGCTTGTAATCCCAGCACTT
TGGGAGGCCGAGGCGGGCGGATCAC--GAGGTCAGGAGATCGAGAC--------------
----CACGGTGAAACCCCGTCTCTACT----AAAAATAC-----AAAA--A---------
------------------------ATTAGCCGGGCGTGGTGGCGGGCGCCTGTAGTCCCA
GCTACTCGGAGAGGCTGAGGCAGGAGAATGGCG-T--GAA-CCCGGGAGGCG--GAGCTT
GCAGTGAGCCGAGATCGCGCCACTGCAC-------TCCAG--CCTG------GGTG--AC
-AGAGCG-AGACTCC--GTCTCAAAAAAAAAAAAAAAAAAAAAAAAAAAAAA
>AluYc4GibB1    ???;302BP.
---------------------GGCCGGGCGCGGTGGCTCACGCTTGTAATCCCAGCACTT
TGGGAGGCCGAGGCGGGCGGATCAC--GAGGTCAGGAGATCGAGAC--------------
----CACGGTGAAACCCCGTCTCTACT----AAAAATAC-----AAAA--A---------
------------------------ATTAGCCGGGCGTGGTGGCGGGCGCCTGTAGTCCCA
GCTACTCGGAGAGGCTGAGGCAGGAGAATGGCG-T--GAA-CCCGGGAGGCGGAGAGCTT
GCAGTGAGCCGAGATCGCGCCACTGCAC-------TCCAG--CCTG------GGTG--AA
-AGAGCG-AGACTCC--GTCTCAAAAAAAAAAAAAAAAAAAAAAAAAAAAAA
>AluYGibC4    ???;313BP.
---------------------GGCCGGGCGCGGTGGCTCACGCCTGTAATCCCAGCACTT
TGGGAGGCCGAGGMGGGCGGATCAC--GAGGTCAGGAGATCGAGACCATCCT------GG
ATAACACGGTGAAACCCCGTCTCTACT----AAAAATAC-----AAAA--A---------
------------------------ATTAGCCGGGCGTGGTGGCGGGCGCCTGTAGTCCCA
GCTACTCGG-GAGGCTGAGGCAGGAGAATGGCG-T--GAA-CCCGGGAGGCG--GAGCTT
GCAGTGAGCCGAGATCGCGCCACTGCAC-------TCCAGTCTCTG------GGCG--AC
-AGAGCG-AGACTCC--GTCTCAAAAAAAAAAAAAAAAAAAAAAAAAAAAAA
>subfamily105 count=45 pvalue=6e-51 ( parent_pvalue=3e-1908 ) parent=16 muts= 19:a/t
---------------------GGCCGGGCGCGGTGGCTCATGCCTGTAATCCCAGCACTT
TGGGAGGCCGAGGCGGGCGGATCAC--GAGGTCAGGAGATCGAGACCATCCT------GG
CTAACACGGTGAAACCCCGTCTCTACT----AAAAATAC-----AAAA--A---------
------------------------ATTAGCCGGGCGTGGTGGCGGGCGCCTGTAGTCCCA
GCTACTCGG-GAGGCTGAGGCAGGAGAATGGCG-T--GAA-CCCGGGAGGCG--GAGCTT
GCAGTGAGCCGAGATCGCGCCACTGCAC-------TCCAG--CCTG------GGCG--AC
-AGAGCG-AGACTCC--GTCTCA-----------------------------
>AluYc3    ???;BP.
---------------------GGCCGGGCGCGGTGGCTCACGCTTGTAATCCCAGCACTT
TGGGAGGCCGAGGCGGGCGGATCAC--GAGGTCAGGAGATCGAGAC--------------
----CACGGTGAAACCCCGTCTCTACT----AAAAATAC-----AAAA--A---------
------------------------ATTAGCCGGGCGCGGTGGCGGGCGCCTGTAGTCCCA
GCTACTCGGAGAGGCTGAGGCAGGAGAATGGCG-T--GAA-CCCGGGAGGCG--GAGCTT
GCAGTGAGCCGAGATCGCGCCACTGCAC-------TCCAG--CCTG------GGCG--AC
-AGAGCG-AGACTCC--GTCTCAAAAAAAAAAAAAAAAAAAAAAAAAAAAAA
>AluYc    ???;BP.
---------------------GGCCGGGCGCGGTGGCTCACGCCTGTAATCCCAGCACTT
TGGGAGGCCGAGGCGGGCGGATCAC--GAGGTCAGGAGATCGAGAC--------------
----CACGGTGAAACCCCGTCTCTACT----AAAAATAC-----AAAA--A---------
------------------------ATTAGCCGGGCGCGGTGGCGGGCGCCTGTAGTCCCA
GCTACTCGG-GAGGCTGAGGCAGGAGAATGGCG-T--GAA-CCCGGGAGGCG--GAGCTT
GCAGTGAGCCGAGATCGCGCCACTGCAC-------TCCAG--CCTG------GGCG--AC
-AGAGCG-AGACTCC--GTCTCAAAAAAAAAAAAAAAAAAAAAAAAAAAAAA
>AluYRc0    ???;309BP.
---------------------GGCCGGGCGCGGTGGCTCAAGCCTGTAATCCCAGCACTT
TGGGAGGCCGAGGCGGGCGGATCAC--GAGGTCAGGAGATCGAGACCATCCT------GG
CTAACACGGTGAAACCCCGTCTCTACT----AAAAATAC-----AAAA--A---------
------------------------ATTAGCCGGGCGAGGTGGCGGGCGCCTGTAGTCCCA
GCTACTCGG-GAGGCTGAGGCAGGAGAATGGCG-T--GAA-CCCGGGAGGCG--GAGCTT
GCAGTGAGCCGAGATCGCGCCACTGCAC-------TCCAG--CCTG------GGCG--AC
-AGAGCG-AGACTCC--GTCTCAAAAAAAAAAAAAAAAAAAAAAAAAAAA--
>AluYf1    ???;311BP.
---------------------GGCCGGGCGCGGTGGCTCACGCCTGTAATCCCAGCACTT
TGGGAGGCCGAGGCGGGCGGATCAC--GAGGTCAGGAGATCGAGACCATCCT------GG
CTAACACGGTGAAACCCCGTCTCTACT----AAAAATAC-----AAAA--A---------
------------------------ATTAGCCGGGCGAGGTGGCGGGCGCCTGTAGTCCCA
GCTACTCGG-GAGGCTGAGGCAGGAGAATGGCG-T--GAA-CCCGGGAGGCG--GAGCTT
GCAGTGAGCCGAGATCGCGCCACTGCAC-------TCCAG--CCTG------GGCG--AC
-AGAGCG-AGACTCC--GTCTCAAAAAAAAAAAAAAAAAAAAAAAAAAAAAA
>AluYGibC1    ???;311BP.
---------------------GGCCGGGCGCGGTGGCTCACGCCTGTAATCCCAGCACTT
TGGGAGGCCGAGGCGGGCGGATCAC--GAGGTCAGGAGATCGAGACCATCCT------GG
ATAACACGGTGAAACCCCGTCTCTACT----AAAAATAC-----AAAA--A---------
------------------------ATTAGCCGGGCGTGGTGGCGGGCGCCTGTAGTCCCA
GCTACTCGG-GAGGCTGAGGCAGGAGAATGGCG-T--GAA-CCCGGGAGGCG--GAGCTT
GCAGTGAGCCGAGATCGCGCCACTGCAC-------TCCAG--CCTG------GGCG--AC
-AGAGCG-AGACTCC--GTCTCAAAAAAAAAAAAAAAAAAAAAAAAAAAAAA
>AluYm1    ???;311BP.
---------------------GGCCGGGCGCGGTGGCTCAAGCCTGTAATCCCAGCACTT
TGGGAGGCCGAGGCGGGCGGATCAC--GAGGTCAGGAGATCGAGACCATCCT------GG
CTAACACGGTGAAACCCCGTCTCTACT----AAAAATAC-----AAAA--A---------
------------------------ATTAGCCGGGCGTGGTGGCGGGCGCCTGTAGTCCCA
GCTACTCGG-GAGGCTGAGGCAGGAGAATGGCG-T--GAA-CCCGGGAGGCG--GAGCTT
GCAGTGAGCCGAGATCGCGCCACTGCAC-------TCCAG--CCTG------GGCG--AC
-AGAGCG-AGACTCC--GTCTCAAAAAAAAAAAAAAAAAAAAAAAAAAAAAA
>AluYb10    ???;318BP.
---------------------GGCCGGGCGCGGTGGCTCACGCCTGTAATCCCAGCACTT
TGGGAGGCCGAGGCGGGCGGATCAC--GAGGTCAGGAGATCGAGACCATCCT------GG
CTAACACGGTGAAACCCCGTCTCTACT----AAAAATAC-----AAAA--A---------
------------------------ATTAGCCGGGCGTGGTGGCGGGCGCCTGTAGTCCCA
GCTACTGGG-GAGGCTGAGGCAGGAGAATGGCG-T--GAA-CCCGGGAGGCG--GAGCTT
GCAGTGAGCCGAGATCGCGCCACTGCACTCCGCAGTCCAG--CCTG------GGCG--AC
-AGAGCG-AGACTCC--GTCTCAAAAAAAAAAAAAAAAAAAAAAAAAAAAAA
>AluYb11    ???;319BP.
---------------------GGCCGGGCGCGGTGGCTCACGCCTGTAATCCCAGCACTT
TGGGAGGCCGAGGCGGGCGGATCAC--GAGGTCAGGAGATCGAGACCATCCT------GG
CTAACACGGTGAAACCCCGTCTCTACT----AAAAATAC-----AAAA--A---------
------------------------ATTAGCCGGGCGTGGTGGCGGGCGCCTGTAGTCCCA
GCTACTGGG-GAGGCTGAGGCAGGAGAATGGCGTT--GAA-CCCGGGAGGCG--GAGCTT
GCAGTGAGCCGAGATCGCGCCACTGCACTCCGCAGTCCAG--CCTG------GGCG--AC
-AGAGCG-AGACTCC--GTCTCAAAAAAAAAAAAAAAAAAAAAAAAAAAAAA
>AluYb8a1    ???;317BP.
---------------------GGCCGGGCGCGGTGGCTCACGCCTGTAATCCCAGCACTT
TGGGAGGCCGAGGCGGGCGGATCAC--GAGGTCAGGAGATCGAGACCATCCT------GG
CTAACACGGTGAAACCCCGTCTCTACT-----AAAATAC-----AAAA--A---------
------------------------ATTAGCCGGGCGTGGTGGCGGGCGCCTGTAGTCCCA
GCTACTCGG-GAGGCTGAGGCAGGAGAATGGCG-T--GAA-CCCGGGAGGCG--GAGCTT
GCAGTGAGCCGAGATCGCGCCACTGCACTCCGCAGTCCAG--CCTG------GGCG--AC
-AGAGCG-AGACTCC--GTCTCAAAAAAAAAAAAAAAAAAAAAAAAAAAAAA
>AluY    ???;311BP.
---------------------GGCCGGGCGCGGTGGCTCACGCCTGTAATCCCAGCACTT
TGGGAGGCCGAGGCGGGCGGATCAC--GAGGTCAGGAGATCGAGACCATCCT------GG
CTAACACGGTGAAACCCCGTCTCTACT----AAAAATAC-----AAAA--A---------
------------------------ATTAGCCGGGCGTGGTGGCGGGCGCCTGTAGTCCCA
GCTACTCGG-GAGGCTGAGGCAGGAGAATGGCG-T--GAA-CCCGGGAGGCG--GAGCTT
GCAGTGAGCCGAGATCGCGCCACTGCAC-------TCCAG--CCTG------GGCG--AC
-AGAGCG-AGACTCC--GTCTCAAAAAAAAAAAAAAAAAAAAAAAAAAAAAA
>AluY_short    ???;301BP.
---------------------GGCCGGGCGCGGTGGCTCACGCCTGTAATCCCAGCACTT
TGGGAGGCCGAGGCGGGCGGATCAC--GAGGTCAGGAGATCGAGACCATCCT------GG
CTAACACGGTGAAACCCCGTCTCTACT----AAAAATAC-----AAAA--A---------
------------------------ATTAGCCGGGCGTGGTGGCGGGCGCCTGTAGTCCCA
GCTACTCGG-GAGGCTGAGGCAGGAGAATGGCG-T--GAA-CCCGGGAGGCG--GAGCTT
GCAGTGAGCCGAGATCGCGCCACTGCAC-------TCCAG--CCTG------GGCG--AC
-AGAGCG-AGACTCC--GTCTCAAAAAAAAAAAAAAAAAAAA----------
>subfamily70 count=117 pvalue=7e-90 ( parent_pvalue=2e-337 ) parent=19 muts= 143:a/t
---------------------GGCCGGGCGCGGTGGCTCACGCCTGTAATCCCAGCACTT
TGGGAGGCCGAGGCGGGCGGATCAC--GAGGTCAGGAGATCGAGACCATCCT------GG
CTAACACGGTGAAACCCCGTCTCTACT----AAAAATAC-----AAAA--A---------
------------------------ATTAGCCGGGCGTGGTGGCGGGCGCCTGTAGTCCCA
GCTACTCGG-GAGGCTGAGGCAGGAGAATGGCG-T--GAA-CCCGGGAGGCG--GAGCTT
GCAGTGAGCCGAGATCGCGCCACTGCAC-------TCCAG--CCTG------GGCG--AC
-AGAGCG-AGACTCC--GTCTCA-----------------------------
>AluJ_Mim    ???;330BP.
---------------------GGCCGGGCGCGGTGGCTCACGCCTGTAATCCTAGCACTC
TGGGAGGCCGAGGCGGGAGGATCGCTCGAGGTCAGGAGTTCGAAACCAGCCT------GA
GCAAGA--GCGAGACCCCGTCTCTACT----AAAAATAG-----AAAG--AAATTAATTG
GCCAACTAAAAATATATAGAAAAAATTAGCCGGGCATGGTGGCGCATGCCTGTAGTCCCA
GCTACTCGG-GAGGCTGAGGCAGGAGGATCGCT-T--GAG-CCCAGGAGTTT--GAGGTT
GCTGTGAGCTAGGCTGACGCCACGGCAC-------TCTAG--CCCG------GGCA--AC
-AGAGTG-AGACTCT--GTCTCAAAAAAAAAAAAAAAA--------------
>Alu2_OG    ???;237BP.
---------------------GGCCGGGCGCGGTGGCTCACGCCTGTAATCCTAGCACTC
TGGGAGGCCGAGGCGGGTGGATTGCTTGAGCTCACGAGTTCGAGACCAGCCT------GA
GCAAAA--GCGAGACCCCGTCTCTACT----AAAAATAG-----AAAA--A---------
------------------------------------------------------------
--------------CTGAGGCAAGAGGATCGCT-T--GAG-CCCAAGAGTTG--GAGGTT
GCTGTGAGCTATGA---CGCCACGGCAC-------TCTAC--CCAG------GGCG--AC
-AGCTTG-AGACTCT--GTCTCAAAAAAAA----------------------
